# Supplementary material for: speG Is Required for Intracellular Replication of Salmonella in Various Human Cells and Affects Its Polyamine Metabolism and Global Transcriptomes
Source: Front Microbiol. 2017 Nov 15;8:2245. doi: 10.3389/fmicb.2017.02245 (PMC5694781; doi:10.3389/fmicb.2017.02245)
Supplement: Data Sheet 1 — The 29 significantly upregulated genes (A) and the 110 significantly downregulated genes (B) of the S. Typhimurium ΔspeG mutant compared with its parental wild-type strain SL1344 (in the order of log2 fold change). [file DataSheet1.XLS]

## Sheet: Sheet1
Gene name	Target ID	Location	Strand	Length (bp)	Description	Fold change	Regulation	Log2 fold change
A. 29 significantly upregulated genes
narK	SL1344_1693	1819397..1820794	-	465	nitrite extrusion protein)	21.7509	up	4.443
yojF	SL1344_2230	2356617..2356880	-	87	putative napAB assembly protein	13.7525	up	3.78162
malK	SL1344_4167	4472172..4473281	+	369	maltose/maltodextrin transport ATP-binding protein	10.1464	up	3.3429
ygcZ	SL1344_2943	3134700..3136058	-	452	glucarate transporter	9.49847	up	3.2477
napF	SL1344_2231	2356870..2357361	-	163	ferredoxin-type protein NapF	8.41588	up	3.07311
garL	SL1344_3222	3438074..3438790	-	238	5-keto-4-deoxy-D-glucarate aldolase	7.05811	up	2.81928
garR	SL1344_3221	3437158..3438048	-	296	2-hydroxy-3-oxopropionate reductase	6.77325	up	2.75985
ybfM	SL1344_0669	748945..750351	+	468	putative outer membrane protein	5.17611	up	2.37187
SL1344_2997	SL1344_2997	3201120..3202298	-	392	acetyl-CoA acetyltransferase	4.25418	up	2.08888
ygcX	SL1344_2941	3132002..3133342	-	446	glucarate dehydratase	4.10395	up	2.03701
SL1344_3736	SL1344_3736	3992723..3993208	-	161	putative PTS system protein	3.18908	up	1.67314
cyoA	SL1344_0437	496677..497633	-	318	cytochrome o ubiquinol oxidase subunit II	3.17743	up	1.66786
SL1344_4467	SL1344_4467	4815954..4816415	+	153	PTS transport system, IIB component	3.0757	up	1.62091
SL1344_3662	SL1344_3662	3912770..3913966	+	398	putative racemase	2.93251	up	1.55214
SL1344_0211	SL1344_0211	246068..247225	+	385	hypothetical protein	2.81789	up	1.49461
dctA	SL1344_3579	3811595..3812881	-	428	C4-dicarboxylate transport protein	2.73898	up	1.45364
cyoB	SL1344_0436	494675..496666	-	663	cytochrome o ubiquinol oxidase subunit I	2.65091	up	1.40649
SL1344_2940	SL1344_2940	3130782..3131924	-	380	hypothetical protein	2.4956	up	1.31939
SL1344_2942	SL1344_2942	3133363..3134703	-	446	glucarate dehydratase	2.38946	up	1.25668
sdhD	SL1344_0715	797786..798133	+	115	succinate dehydrogenase hydrophobic membrane anchor protein	2.35996	up	1.23876
hutU	SL1344_0767	854223..855908	+	561	urocanate hydratase	2.35672	up	1.23678
SL1344_3732	SL1344_3732	3989128..3989871	-	247	hypothetical protein	2.34024	up	1.22665
cyoC	SL1344_0435	494071..494586	-	171	cytochrome o ubiquinol oxidase subunit III	2.33999	up	1.22651
SL1344_0790	SL1344_0790	878496..878906	+	136	hypothetical protein	2.23914	up	1.16294
sdhA	SL1344_0716	798133..799899	+	588	succinate dehydrogenase flavoprotein subunit	2.17456	up	1.12072
sdhB	SL1344_0717	799913..800632	+	239	succinate dehydrogenase iron-sulfur protein	2.17385	up	1.12025
sdhC	SL1344_0714	797403..797792	+	129	succinate dehydrogenase cytochrome b-556 subunit	2.0382	up	1.0273
SL1344_1227	SL1344_1227	1327338..1327616	+	92	hypothetical protein	2.01445	up	1.01038
hutH	SL1344_0768	855910..857430	+	506	histidine ammonia-lyase	2.00305	up	1.0022
B. 110 significantly downregulated genes
speG	SL1344_1432	1537564..1538124	-	186	spermidine N1-acetyltransferase	-451.474	down	-8.8185
asnA	SL1344_3844	4106619..4107611	+	330	asparagine synthetase A	-10.4134	down	-3.38037
SL1344_3163	SL1344_3163	3372861..3373691	-	276	hypothetical protein	-10.0319	down	-3.32653
sopD	SL1344_2924	3109160..3110113	+	317	hypothetical protein	-9.66357	down	-3.27256
sopA	SL1344_2043	2139285..2141633	+	782	secreted protein SopA	-9.20542	down	-3.20248
pipB	SL1344_1027	1132772..1133647	-	291	hypothetical protein	-8.86643	down	-3.14835
siiE	SL1344_4197	4503766..4520445	+	5559	hypothetical protein	-8.65224	down	-3.11307
sopE2	SL1344_1784	1909580..1910302	-	240	invasion-associated secreted effector protein (sopE2)	-7.97886	down	-2.99618
pipC	SL1344_1029	1134195..1134536	-	113	cell invasion protein	-7.6978	down	-2.94445
SL1344_1265	SL1344_1265	1365402..1366238	+	278	Putative DNA/RNA non-specific endonuclease	-7.17752	down	-2.84349
siiF	SL1344_4198	4520485..4522551	+	688	putative type-1 secretion protein	-7.07866	down	-2.82348
slrP	SL1344_0776	866199..868496	+	765	leucine rich repeat	-5.80571	down	-2.53747
SL1344_0337	SL1344_0337	385794..386294	+	166	hypothetical protein	-5.55217	down	-2.47305
SL1344_1028	SL1344_1028	1133859..1134185	+	108	inner membrane protein	-4.84942	down	-2.27781
ugtL	SL1344_1531	1648099..1648497	-	132	hypothetical protein	-4.49381	down	-2.16794
fimW	SL1344_0545	612194..612790	-	198	fimbriae w protein	-4.23939	down	-2.08386
SL1344_1846	SL1344_1846	1964011..1965150	-	379	hypothetical protein	-4.20547	down	-2.07227
pagD	SL1344_1183	1288029..1288292	-	87	putative outer membrane virulence protein (PagD)	-4.0176	down	-2.00634
flhA	SL1344_1848	1965779..1967857	-	692	flagellar biosynthesis protein FlhA	-3.98356	down	-1.99406
spiR	SL1344_1326	1433688..1436450	-	920	putative two-component sensor kinase	-3.92912	down	-1.97421
SL1344_1330A	SL1344_1330A	1366411..1366617	+	68	hypothetical protein	-3.88331	down	-1.95729
SL1344_1795	SL1344_1795	1918290..1918904	+	204	hypothetical protein	-3.81468	down	-1.93156
SL1344_4434	SL1344_4434	4779037..4779948	+	303	hypothetical protein	-3.80795	down	-1.92902
flhB	SL1344_1849	1967850..1969001	-	383	flagellar biosynthetic protein FlhB	-3.77905	down	-1.91802
baeS	SL1344_2107	2220853..2222256	+	467	putative two-component system sensor kinase	-3.75027	down	-1.907
pagC	SL1344_1184	1289191..1289661	+	156	outer membrane invasion protein (PagC)	-3.63717	down	-1.86282
SL1344_2763	SL1344_2763	2949378..2950430	-	350	hypothetical protein	-3.54753	down	-1.82681
fliP	SL1344_1908	2022894..2023631	+	245	flagellar biosynthetic protein FliP	-3.42549	down	-1.77631
SL1344_1083	SL1344_1083	1188744..1189064	+	106	hypothetical protein	-3.39766	down	-1.76454
fliB	SL1344_1887	2003942..2005147	-	401	lysine-N-methylase	-3.36485	down	-1.75054
SL1344_4435	SL1344_4435	4780153..4780614	+	153	hypothetical protein	-3.29554	down	-1.72051
ssrB	SL1344_1325	1433019..1433657	-	212	putative two-component response regulator	-3.2613	down	-1.70545
SL1344_1794	SL1344_1794	1918122..1918280	+	52	putative inner membrane protein	-3.26006	down	-1.7049
fimC	SL1344_0538	604813..605505	+	230	fimbrial chaperone protein	-3.23477	down	-1.69366
fliQ	SL1344_1909	2023641..2023910	+	89	flagellar biosynthetic protein FliQ	-3.22125	down	-1.68762
SL1344_1530A	SL1344_1530A	1647836..1648066	-	76	hypothetical protein	-3.20327	down	-1.67955
SL1344_1783	SL1344_1783	1909131..1909295	-	54	hypothetical protein	-3.17263	down	-1.66568
SL1344_1867	SL1344_1867	1986384..1986719	+	111	putative lipoprotein	-3.14716	down	-1.65405
flgI	SL1344_1118	1219498..1220595	+	365	flagellar P-ring protein	-3.13311	down	-1.6476
fliN	SL1344_1906	2022104..2022517	+	137	flagellar motor switch protein FliN	-3.12703	down	-1.64479
fliO	SL1344_1907	2022517..2022894	+	125	flagellar biosynthesis protein	-3.11454	down	-1.63902
fliF	SL1344_1898	2014107..2015789	+	560	flagellar basal-body M-ring protein	-3.10229	down	-1.63333
gtgE	SL1344_0995	1098888..1099574	-	228	bacteriophage encoded virulence factor	-3.0855	down	-1.6255
fimD	SL1344_0539	605536..608148	+	870	outer membrane usher protein FimD	-3.0796	down	-1.62274
SL1344_0532	SL1344_0532	600873..601310	-	145	hypothetical protein	-3.06319	down	-1.61504
pagO	SL1344_1793	1917075..1917989	+	304	inner membrane protein (PagO)	-3.04348	down	-1.60572
iap	SL1344_2915	3098111..3099157	+	348	alkaline phosphatase isozyme conversion protein	-3.03944	down	-1.6038
flhE	SL1344_1847	1965387..1965779	-	130	flagellar protein FlhE	-3.0373	down	-1.60279
fliR	SL1344_1910	2023919..2024713	+	264	flagellar biosynthetic protein FliR	-3.03399	down	-1.60122
SL1344_0544	SL1344_0544	611721..612032	-	103	hypothetical protein	-3.02409	down	-1.5965
flgH	SL1344_1117	1218788..1219486	+	232	flagellar L-ring protein	-3.0018	down	-1.58583
flgL	SL1344_1121	1223286..1224239	+	317	flagellar hook-associated protein 3	-2.86064	down	-1.51634
flgJ	SL1344_1119	1220595..1221545	+	316	flagellar protein FlgJ	-2.84237	down	-1.5071
srfC	SL1344_1526	1640926..1643070	+	714	putative virulence effector protein	-2.84037	down	-1.50608
fliM	SL1344_1905	2021103..2022107	+	334	flagellar motor switch protein FliM	-2.77625	down	-1.47314
SL1344_0973	SL1344_0973	1079405..1079728	+	107	bacteriophage protein	-2.76356	down	-1.46653
fliA	SL1344_1885	2002315..2003034	-	239	RNA polymerase sigma transcription factor for flagellar operon	-2.74726	down	-1.45799
srfA	SL1344_1524	1636624..1637943	+	439	putative virulence effector protein	-2.7349	down	-1.45149
fimI	SL1344_0537	604236..604769	+	177	major pilin protein	-2.71725	down	-1.44214
yegB	SL1344_2106	2219441..2220853	+	470	putative transporter protein	-2.69099	down	-1.42814
SL1344_2984	SL1344_2984	3185720..3186433	+	237	hypothetical protein	-2.68604	down	-1.42548
SL1344_0947	SL1344_0947	1060835..1061134	-	99	bacteriophage protein	-2.67852	down	-1.42143
fliL	SL1344_1904	2020631..2021098	+	155	flagella biosynthesis protein	-2.66671	down	-1.41506
SL1344_0974	SL1344_0974	1079721..1080020	+	99	bacteriophage protein	-2.66663	down	-1.41502
fliJ	SL1344_1902	2018869..2019312	+	147	flagellar biosynthesis protein	-2.64092	down	-1.40104
SL1344_1345	SL1344_1345	1448441..1449115	+	224	putative pathogenicity island protein	-2.61946	down	-1.38927
stjC	SL1344_4500	4849469..4850089	-	206	fimbrial chaperone	-2.61366	down	-1.38607
hyaD2	SL1344_1465	1567541..1568149	-	202	hydrogenase 1 maturation protease	-2.59491	down	-1.37568
fliK	SL1344_1903	2019309..2020526	+	405	flagellar hook-length control protein	-2.56856	down	-1.36096
srfB	SL1344_1525	1637948..1640929	+	993	putative virulence effector protein	-2.56827	down	-1.36079
SL1344_0948	SL1344_0948	1061156..1061314	-	52	bacteriophage protein	-2.56786	down	-1.36057
hyaF2	SL1344_1462	1565756..1566817	-	353	hydrogenase-1 operon protein HyaF2	-2.53294	down	-1.34082
fliH	SL1344_1900	2016770..2017477	+	235	flagellar assembly protein FliH	-2.52894	down	-1.33853
SL1344_0531	SL1344_0531	600052..600876	-	274	putative exported outer membrane protein	-2.52568	down	-1.33667
SL1344_1085	SL1344_1085	1189629..1191116	+	495	hypothetical protein	-2.52504	down	-1.33631
ssaI	SL1344_1342	1446884..1447132	+	82	putative pathogenicity island protein	-2.5031	down	-1.32372
cheA	SL1344_1856	1974745..1976760	-	671	chemotaxis protein CheA	-2.49073	down	-1.31657
fliG	SL1344_1899	2015782..2016777	+	331	flagellar motor switch protein FliG	-2.4904	down	-1.31638
asnB	SL1344_0662	738350..740014	-	554	asparagine synthetase B	-2.48616	down	-1.31392
SL1344_0739	SL1344_0739	824734..825579	-	281	putative hydro-lyase	-2.47109	down	-1.30515
SL1344_1188	SL1344_1188	1293175..1294218	+	347	hypothetical protein	-2.43826	down	-1.28585
SL1344_0975	SL1344_0975	1080001..1080567	+	188	bacteriophage protein	-2.41071	down	-1.26946
fliD	SL1344_1889	2006970..2008373	+	467	flagellar hook associated protein (FliD)	-2.38088	down	-1.2515
phoN	SL1344_4255	4584169..4584921	-	250	nonspecific acid phosphatase	-2.37512	down	-1.248
C1	SL1344_0951	1062352..1062726	+	124	transcriptional activator-regulatory protein	-2.35913	down	-1.23825
ssaJ	SL1344_1343	1447129..1447878	+	249	putative pathogenicity island lipoprotein	-2.34597	down	-1.23018
sseA	SL1344_1331	1440510..1440779	+	89	T3SS chaperone	-2.33266	down	-1.22198
ssaH	SL1344_1341	1446645..1446872	+	75	Type three secretion system apparatus	-2.3258	down	-1.21773
fliS	SL1344_1890	2008388..2008795	+	135	flagellar protein FliS	-2.31421	down	-1.21052
ybcI	SL1344_0533	601303..601848	-	181	hypothetical protein	-2.31348	down	-1.21007
ecnR	SL1344_4274	4601237..4601824	-	195	transcriptional regulator	-2.30443	down	-1.20441
SL1344_1928	SL1344_1928	2040503..2041510	+	335	putative bacteriophage protein	-2.28553	down	-1.19253
gpO	SL1344_2591	2766788..2767693	-	301	bacteriophage replication protein	-2.19725	down	-1.1357
sseB	SL1344_1332	1440786..1441376	+	196	putative pathogenicity island effector protein	-2.18708	down	-1.12901
SL1344_3128	SL1344_3128	3337751..3338266	-	171	hypothetical protein	-2.1594	down	-1.11063
SL1344_0993	SL1344_0993	1097909..1098535	-	208	bacteriophage protein	-2.15342	down	-1.10663
SL1344_1464	SL1344_1464	1567242..1567541	-	99	hydrogenase isoenzymes formation protein	-2.14847	down	-1.10331
yfeA	SL1344_2378	2524274..2526463	-	729	hypothetical protein	-2.14773	down	-1.10282
pphA	SL1344_1782	1908257..1908907	-	216	serine/threonine protein phosphatase 1	-2.14528	down	-1.10117
yjcC	SL1344_4200	4523673..4525274	+	533	hypothetical protein	-2.10523	down	-1.07398
fliT	SL1344_1891	2008795..2009163	+	122	flagellar protein FliT	-2.07893	down	-1.05584
SL1344_1628	SL1344_1628	1747010..1748383	-	457	hypothetical protein	-2.06868	down	-1.04871
SL1344_3130	SL1344_3130	3338755..3339159	+	134	hypothetical protein	-2.04818	down	-1.03434
SL1344_1461	SL1344_1461	1564881..1565768	-	295	putative ATP/GTP-binding protein	-2.04032	down	-1.02879
pgtE	SL1344_2363	2503771..2504709	-	312	outer membrane protease E	-2.03362	down	-1.02405
ssaG	SL1344_1340	1446389..1446604	+	71	putative pathogenicity island protein	-2.02647	down	-1.01897
SL1344_1344	SL1344_1344	1447896..1448444	+	182	putative pathogenicity island protein	-2.01864	down	-1.01339
hyaE2	SL1344_1463	1566835..1567245	-	136	hydrogenase-1 operon protein HyaE2	-2.00877	down	-1.00631
rtcB	SL1344_3486	3702885..3704102	-	405	hypothetical protein	-2.0074	down	-1.00533
SL1344_1845	SL1344_1845	1962086..1963957	+	623	penicillin-binding protein	-2.00345	down	-1.00248
