# Supplementary material for: speG Is Required for Intracellular Replication of Salmonella in Various Human Cells and Affects Its Polyamine Metabolism and Global Transcriptomes
Source: Front Microbiol. 2017 Nov 15;8:2245. doi: 10.3389/fmicb.2017.02245 (PMC5694781; doi:10.3389/fmicb.2017.02245)
Supplement: Data Sheet 2 — The 1,964 upregulated genes (A) and 2,664 downregulated genes (B) of the intracellular S. Typhimurium ΔspeG mutant compared with the intracellular S. Typhimurium SL1344 after their invasion in Caco-2 cells for 18 h (in the order of log2 fold change). [file DataSheet2.XLS]

## Sheet: Table S3
Gene name	Target ID	Location	Strand	Length (bp)	Description	Regulation	Fold change	Log 2 fold change
A. 1964 upgregulated genes
ilvC	SL1344_3869	4138922..4140397	+	491	ketol-acid reductoisomerase	up	3.32461	1.73318
leuD	SL1344_0110	129060..129665	-	201	3-isopropylmalate dehydratase small subunit	up	3.2352	1.69385
leuC	SL1344_0111	129676..131076	-	466	3-isopropylmalate dehydratase large subunit	up	3.18195	1.66991
hisG	SL1344_2048	2147330..2148229	+	299	ATP phosphoribosyltransferase	up	2.82731	1.49943
SL1344_1547	SL1344_1547	1662772..1663404	+	210	putative ribulose-5-phosphate 3-epimerase	up	2.66684	1.41513
SL1344_3163	SL1344_3163	3372861..3373691	-	276	hypothetical protein	up	2.62631	1.39304
SL1344_0043	SL1344_0043	50451..51824	-	457	putative transport protein	up	2.58212	1.36856
pipD	SL1344_1033	1136960..1138429	-	489	putative secreted peptidase	up	2.55008	1.35054
ilvM	SL1344_3862	4132164..4132424	+	86	acetohydroxy acid synthase II, small subunit	up	2.55162	1.35141
leuB	SL1344_0112	131079..132170	-	363	3-isopropylmalate dehydrogenase	up	2.51851	1.33257
SL1344_1434	SL1344_1434	1538654..1538980	+	108	hypothetical protein	up	2.50819	1.32665
citC	SL1344_0058	67052..68392	-	446	citrate-sodium symporter	up	2.50534	1.32501
leuA	SL1344_0113	132170..133741	-	523	2-isopropylmalate synthase	up	2.41769	1.27363
SL1344_2934	SL1344_2934	3123527..3123631	+	34	putative major fimbrial subunit	up	2.41574	1.27246
SL1344_0138	SL1344_0138	162267..162458	-	63	hypothetical protein	up	2.40121	1.26376
rhaA	SL1344_3995	4277490..4278749	-	419	L-rhamnose isomerase	up	2.36683	1.24296
SL1344_2330	SL1344_2330	2470589..2472016	+	475	putative transcriptional regulator	up	2.35686	1.23687
ilvG	SL1344_3861	4130518..4132164	+	548	acetolactate synthase large subunit	up	2.20544	1.14107
SL1344_2720	SL1344_2720	2897350..2897577	+	75	bacteriophage protein	up	2.2019	1.13875
SL1344_0357	SL1344_0357	410679..410903	+	74	hypothetical protein	up	2.16834	1.11659
SL1344_2573	SL1344_2573	2755177..2755722	-	181	putative DNA packaging protein	up	2.15779	1.10956
ilvA	SL1344_3865	4135385..4136929	+	514	threonine deaminase	up	2.11006	1.07728
traM	SL1344_P2_0068	p.57430..58122	-	693	conjugal transfer protein	up	2.13079	1.09139
SL1344_4468	SL1344_4468	4816441..4817220	+	259	PTS transport system, IIC component	up	2.11304	1.07932
SL1344_2312	SL1344_2312	2454050..2454322	-	90	putative sugar phosphotransferase component II B	up	2.10845	1.07618
SL1344_3477	SL1344_3477	3690218..3690901	+	227	putative competence protein	up	2.09193	1.06483
SL1344_2430	SL1344_2430	2574272..2575075	-	267	putative cobalamin adenosyltransferase	up	2.07343	1.05202
SL1344_4313	SL1344_4313	4642780..4643529	+	249	hypothetical protein	up	2.07191	1.05096
SL1344_3958	SL1344_3958	4242294..4243535	-	413	putative coproporphyrinogen III oxidase	up	2.06741	1.04783
SL1344_1416	SL1344_1416	1519555..1520808	-	417	putative membrane transport protein	up	2.06293	1.0447
stbB	SL1344_0334	383064..383825	-	253	fimbrial chaperone protein	up	2.05876	1.04178
ilvD	SL1344_3864	4133532..4135382	+	616	dihydroxyacid dehydratase	up	2.04907	1.03497
fucI	SL1344_2956	3149682..3151457	+	591	L-fuculose isomerase	up	2.04231	1.0302
ugpQ	SL1344_3519	3744081..3744821	-	246	glycerophosphoryl diester phosphodiesterase	up	2.039	1.02786
hisC	SL1344_2050	2149633..2150712	+	359	histidinol-phosphate aminotransferase (imidazole)	up	2.04004	1.02859
SL1344_1370	SL1344_1370	1471636..1471875	+	79	hypothetical protein	up	2.03481	1.02489
SL1344_0148	SL1344_0148	170864..171814	-	316	glycosyl hydrolase	up	2.02035	1.01461
sgaU	SL1344_4320	4648679..4649533	+	284	L-ribulose 5-phosphate epimerase	up	1.99843	0.998865
SL1344_3567	SL1344_3567	3795854..3796573	-	239	gntR family regulatory protein	up	1.99027	0.992962
hypB	SL1344_2835	3022799..3023671	+	290	hydrogenase isoenzymes formation protein HypB	up	1.97051	0.97857
citF2	SL1344_0062	70883..72403	+	506	citrate lyase subunit alpha	up	1.95998	0.970837
SL1344_1028	SL1344_1028	1133859..1134185	+	108	inner membrane protein	up	1.95654	0.968305
SL1344_3483	SL1344_3483	3701215..3701490	-	91	hypothetical protein	up	1.95596	0.967874
SL1344_2310	SL1344_2310	2451811..2452641	-	276	putative transketolase N-terminal section	up	1.95126	0.964409
csgF	SL1344_1077	1185025..1185441	-	138	assembly/transport component in curli production	up	1.94493	0.959716
nfo	SL1344_2180	2300375..2301232	+	285	endonuclease IV	up	1.93808	0.954625
SL1344_1981	SL1344_1981	2083094..2083819	+	241	Putative DNA-binding protein	up	1.92977	0.948427
stfC	SL1344_0197	231299..233956	+	885	outer membrane usher protein stfc (putative fimbrial outer membrane usher)	up	1.92918	0.947984
SL1344_2536	SL1344_2536	2717131..2718327	-	398	putative transmembrane transport protein	up	1.92702	0.946371
SL1344_0649	SL1344_0649	723699..724937	-	412	hypothetical protein	up	1.92668	0.946118
SL1344_3188	SL1344_3188	3400863..3401510	+	215	hypothetical protein	up	1.92006	0.94115
ansA	SL1344_1229	1328651..1329667	-	338	L-Asparaginase I	up	1.91474	0.937145
hyaC	SL1344_1716	1844608..1845339	+	243	Ni/Fe-hydrogenase 1 b-type cytochrome subunit	up	1.9087	0.932591
SL1344_2919	SL1344_2919	3102098..3102844	-	248	hypothetical protein	up	1.88782	0.916725
pilJ	SL1344_P2_0097	p.82413..82865	-	473	pilus protein	up	1.87962	0.910441
SL1344_1896	SL1344_1896	2013070..2013456	+	128	hypothetical protein	up	1.8707	0.903575
SL1344_4208	SL1344_4208	4532072..4532761	+	229	hypothetical protein	up	1.86178	0.896684
SL1344_4354A	SL1344_4354A	4686042..4686344	-	100	hypothetical protein	up	1.86072	0.895858
citT	SL1344_0606	680393..681856	-	487	citrate carrier	up	1.86018	0.895443
SL1344_2119	SL1344_2119	2233987..2235258	+	423	putative nucleoside permease	up	1.85814	0.893862
SL1344_1285	SL1344_1285	1388773..1389066	-	97	ferredoxin-like protein	up	1.8543	0.890876
tus	SL1344_1401	1502253..1503182	-	309	DNA replication terminus site-binding protein	up	1.85241	0.889402
SL1344_2318	SL1344_2318	2458129..2458776	+	215	putative glutathione-S transferase	up	1.84942	0.887076
SL1344_0257	SL1344_0257	302143..302865	+	240	hypothetical protein	up	1.84391	0.882768
SL1344_4518	SL1344_4518	4868391..4869476	-	361	putative fimbrial subunit	up	1.84389	0.882752
hydN	SL1344_2823	3012699..3013244	-	181	electron transport protein	up	1.83937	0.879209
phnU	SL1344_0421	479646..480506	-	286	membrane component of 2-aminoethylphosphonate transporter	up	1.83828	0.878355
SL1344_4159	SL1344_4159	4463822..4464490	+	222	putative lipoprotein	up	1.83654	0.876987
ybiY	SL1344_0820	913046..913945	-	299	putative pyruvate formate-lyase 3 activating protein	up	1.83252	0.873826
SL1344_4188	SL1344_4188	4493593..4493931	-	112	hypothetical protein	up	1.83011	0.871933
uspA	SL1344_3556	3782177..3782611	+	144	universal stress protein A	up	1.8257	0.868451
hisB	SL1344_2051	2150709..2151776	+	355	bifunctional histidine biosynthesis protein (imidazoleglycerol-phosphate dehydratase; histidinol phosphatase)	up	1.82248	0.865904
dcuR	SL1344_4240	4570469..4571188	-	239	two-component response regulator	up	1.81737	0.861853
nrfE	SL1344_4217	4541124..4543346	+	740	formate-dependent nitrite reductase, assembly protein	up	1.81317	0.858511
ssaL	SL1344_1346	1449081..1450097	+	338	putative secretion system protein	up	1.81114	0.856901
prpC	SL1344_0364	418473..419642	+	389	methylcitrate synthase	up	1.81062	0.856482
psiB	SL1344_P1_0038	p.36102..36536	-	435	plasmid sos inhibition	up	1.80915	0.855311
SL1344_4153	SL1344_4153	4457808..4458413	-	201	endolysin	up	1.80514	0.85211
SL1344_1741	SL1344_1741	1868521..1868853	-	110	hypothetical protein	up	1.79978	0.847819
psiA	SL1344_P2_0038	p.26625..27290	+	666	plasmid SOS inhibition protein	up	1.79865	0.846915
SL1344_2705	SL1344_2705	2885312..2885608	-	98	bacteriophage protein	up	1.78979	0.839791
nrdD	SL1344_4382	4713136..4715274	-	712	anaerobic ribonucleoside-triphosphate reductase	up	1.78874	0.838941
SL1344_2570	SL1344_2570	2751510..2753090	-	526	bacteriophage protein	up	1.78812	0.838442
SL1344_1344	SL1344_1344	1447896..1448444	+	182	putative pathogenicity island protein	up	1.78698	0.837521
yceE	SL1344_1091	1197388..1198602	-	404	putative membrane transport protein	up	1.78681	0.83739
hisH	SL1344_2052	2151773..2152366	+	197	imidazole glycerol phosphate synthase subunit HisH	up	1.78439	0.835433
pipB	SL1344_1027	1132772..1133647	-	291	hypothetical protein	up	1.78419	0.835272
SL1344_1089	SL1344_1089	1196704..1196931	+	75	putative lipoprotein	up	1.7822	0.833658
dppB	SL1344_3595	3834571..3835590	-	339	dipeptide transport system permease DppB	up	1.77758	0.829914
yafE	SL1344_0254	299088..299858	+	256	putative methyltransferase	up	1.77758	0.829913
SL1344_0988	SL1344_0988	1093029..1095236	+	735	putative Tail Fiber Protein	up	1.77332	0.826456
SL1344_0415	SL1344_0415	473085..474059	-	324	putative oxidoreductase	up	1.77302	0.826212
SL1344_1937	SL1344_1937	2047582..2048922	-	446	bacteriophage protein	up	1.77227	0.825597
traL	SL1344_P2_0069	p.58119..58466	-	348	conjugal transfer protein	up	1.76883	0.822795
galE	SL1344_0753	839835..840851	-	338	UDP-glucose 4-epimerase	up	1.76648	0.820879
malF	SL1344_4164	4468944..4470488	-	514	maltose transport inner membrane protein	up	1.75928	0.814983
ssaV	SL1344_1348	1450508..1452553	+	681	putative type III secretion protein	up	1.75881	0.814596
SL1344_1512	SL1344_1512	1624299..1625192	+	297	hypothetical protein	up	1.75552	0.811894
SL1344_1082	SL1344_1082	1188287..1188613	+	108	curli prooduction protein	up	1.75453	0.811083
SL1344_3328	SL1344_3328	3545216..3546484	-	422	membrane transport protein	up	1.74917	0.80667
SL1344_1049	SL1344_1049	1154000..1154362	-	120	hypothetical protein	up	1.74534	0.803512
ssaT	SL1344_1355	1456507..1457286	+	259	putative type III secretion protein	up	1.7444	0.802729
ttdB	SL1344_3326	3543667..3544284	-	205	tartrate dehydratase	up	1.74328	0.801802
dmsA1	SL1344_1429	1533806..1536247	-	813	putative dimethyl sulfoxide reductase subunit	up	1.74251	0.801164
SL1344_3633	SL1344_3633	3876954..3877952	+	332	putative carboxylic acid dehydrogenase	up	1.74023	0.799274
SL1344_4444	SL1344_4444	4787861..4788322	-	153	hypothetical protein	up	1.73926	0.798477
narU	SL1344_1507	1616060..1617448	+	462	nitrite extrusion protein	up	1.73865	0.797969
dmsB	SL1344_4243	4575615..4576241	+	208	anaerobic dimethyl sulfoxide reductase chain A	up	1.73809	0.797499
SL1344_4152	SL1344_4152	4457481..4457795	-	104	bacteriophage protein	up	1.73773	0.797202
SL1344_4138	SL1344_4138	4445212..4445571	-	119	putative bacteriophage protein	up	1.73653	0.796205
SL1344_1048	SL1344_1048	1152675..1153592	+	305	hypothetical protein	up	1.73496	0.794901
bioD	SL1344_0774	862351..863037	+	228	dethiobiotin synthetase	up	1.73466	0.794654
ybfA	SL1344_P2_0016	p.12400..12852	+	453	conserved hypothetical plasmid protein	up	1.73457	0.794574
SL1344_0347	SL1344_0347	396543..397553	-	336	putative cation efflux pump	up	1.73418	0.794251
yhjD	SL1344_3573	3802998..3804026	+	342	hypothetical protein	up	1.73341	0.793616
SL1344_4431	SL1344_4431	4776160..4776417	-	85	hypothetical protein	up	1.73205	0.792483
pepE	SL1344_4125	4435285..4435974	-	229	hypothetical protein	up	1.73119	0.791761
fsr	SL1344_0486	551729..552949	-	406	fosmidomycin resistance protein	up	1.73075	0.791395
yscR	SL1344_1353	1455596..1456243	+	215	putative type III secretion protein	up	1.73008	0.79084
wcaI	SL1344_2083	2187655..2188878	-	407	putative glycosyltransferase	up	1.72663	0.787961
cII	SL1344_2706	2885953..2886462	-	169	bacteriophage regulatory protein	up	1.72346	0.785311
SL1344_1580	SL1344_1580	1698618..1698917	+	99	hypothetical protein	up	1.72305	0.784964
ssaN	SL1344_1349	1452543..1453844	+	433	type III secretion ATP synthase	up	1.72261	0.7846
SL1344_2445	SL1344_2445	2595050..2595406	+	118	hypothetical protein	up	1.72203	0.78411
ybfM	SL1344_0669	748945..750351	+	468	putative outer membrane protein	up	1.71911	0.781666
leuC2	SL1344_0324	372251..373465	+	404	3-isopropylmalate dehydratase large subunit	up	1.71739	0.780216
SL1344_1012	SL1344_1012	1119422..1120027	+	201	hypothetical protein	up	1.71712	0.779989
SL1344_3064	SL1344_3064	3272040..3272339	-	99	putative inner membrane protein	up	1.71691	0.779815
ssaS	SL1344_1354	1456240..1456506	+	88	putative type III secretion protein	up	1.71347	0.77692
stdB	SL1344_3007	3209943..3212432	-	829	outer membrane fimbrial usher protein	up	1.71294	0.776472
stiB	SL1344_0177	207648..208331	-	227	fimbrial usher protein	up	1.71206	0.775729
trbB	SL1344_P2_0051	p.39332..40402	-	1071	conjugal transfer protein	up	1.70718	0.771612
sopD2	SL1344_0909	1010628..1011587	+	319	putative sopD2 type III secretion system effector protein	up	1.70575	0.770403
SL1344_1291	SL1344_1291	1394721..1396316	-	531	putative acetyl CoA transferase	up	1.7051	0.769854
ard	SL1344_P2_0041	p.28331..28846	+	516	anti-restriction protein	up	1.7049	0.769684
yegE	SL1344_2100	2206246..2209236	+	996	hypothetical protein	up	1.70429	0.769174
SL1344_1970	SL1344_1970	2075147..2075686	+	179	bacteriophage protein	up	1.70408	0.768993
aceK	SL1344_4120	4426367..4428118	+	583	isocitrate dehydrogenase kinase/phosphatase	up	1.70045	0.765914
SL1344_2162	SL1344_2162	2278659..2278904	+	81	hypothetical protein	up	1.70022	0.76572
SL1344_4154	SL1344_4154	4458416..4458703	-	95	bacteriophage protein	up	1.69692	0.762918
ilvE	SL1344_3863	4132442..4133371	+	309	branched-chain amino-acid aminotransferase	up	1.69596	0.7621
traJ	SL1344_P1_0034	p.31585..32271	-	687	conjugative transfer regulatory protein	up	1.69514	0.761408
pduM	SL1344_2024	2122149..2122640	+	163	propanediol utilization protein	up	1.69385	0.76031
SL1344_0346	SL1344_0346	393379..396546	-	1055	putative cation efflux protein	up	1.69189	0.758632
SL1344_0373	SL1344_0373	432212..432520	-	102	hypothetical protein	up	1.69161	0.758395
ssaM	SL1344_1347	1450155..1450523	+	122	putative pathogenicity island protein	up	1.69043	0.757389
SL1344_2892	SL1344_2892	3078125..3079621	-	498	permease	up	1.6888	0.755998
SL1344_0358	SL1344_0358	410999..412003	+	334	AraC family transcriptional regulator	up	1.68859	0.755823
SL1344_0598	SL1344_0598	672639..673199	+	186	hypothetical protein	up	1.68804	0.755348
cysA	SL1344_2404	2550346..2551443	-	365	sulfate transport ATP-binding protein CysA	up	1.68607	0.753666
eutA	SL1344_2422	2566340..2567743	-	467	putative ethanolamine utilization protein EutA	up	1.68474	0.752526
SL1344_1375	SL1344_1375	1476301..1476537	-	78	hypothetical protein	up	1.68386	0.751774
ugpC	SL1344_3520	3744818..3745888	-	356	sn-Glycerol-3-phosphate transport ATP-binding protein	up	1.68374	0.751672
SL1344_2771	SL1344_2771	2958155..2958589	+	144	hypothetical protein	up	1.68206	0.750228
ccmE2	SL1344_2223C	2348631..2349110	-	159	protoheme transport protein	up	1.68142	0.749681
motB	SL1344_1857	1976765..1977694	-	309	motility protein B	up	1.68107	0.749377
SL1344_4376	SL1344_4376	4708168..4709286	+	372	hypothetical protein	up	1.67935	0.7479
SL1344_1715	SL1344_1715	1842796..1844589	+	597	hydrogenase-1 large chain (nifE hydrogenase)	up	1.67591	0.744942
cstA	SL1344_4463	4808148..4810298	-	716	carbon starvation protein	up	1.67307	0.742495
nuoN	SL1344_2285	2422070..2423527	-	485	NADH dehydrogenase I subunit N	up	1.66785	0.737993
oadA2	SL1344_0056	64862..66637	-	591	oxaloacetate decarboxylase subunit alpha	up	1.66752	0.737708
pduV	SL1344_2032	2128718..2129170	+	150	putative propanediol utilization protein PduV	up	1.6661	0.736477
ssaO	SL1344_1350	1453847..1454224	+	125	putative type III secretion protein	up	1.66563	0.736067
SL1344_4377	SL1344_4377	4709283..4710023	+	246	hypothetical protein	up	1.66411	0.734755
SL1344_2719	SL1344_2719	2896802..2897353	+	183	bacteriophage protein	up	1.65952	0.730768
SL1344_1954	SL1344_1954	2061887..2062306	-	139	bacteriophage protein	up	1.65886	0.73019
SL1344_4054	SL1344_4054	4338215..4339771	+	518	hypothetical protein	up	1.65735	0.728882
yaeJ	SL1344_0241	281229..281651	+	140	putative release factor	up	1.65638	0.728036
SL1344_3055	SL1344_3055	3261364..3262254	-	296	putative hydrolase	up	1.6536	0.725613
SL1344_2469	SL1344_2469	2619659..2619988	+	109	hypothetical protein	up	1.65262	0.724752
SL1344_3735	SL1344_3735	3991828..3992577	-	249	putative PTS system protein	up	1.65206	0.724267
SL1344_3547	SL1344_3547	3770894..3771943	+	349	hypothetical protein	up	1.65175	0.723996
SL1344_0693	SL1344_0693	778218..778874	+	218	hypothetical protein	up	1.64868	0.721313
SL1344_3799	SL1344_3799	4056670..4057932	+	420	putative membrane transport protein	up	1.64783	0.720563
spiA	SL1344_1328	1437254..1438747	+	497	putative outer membrane secretory protein	up	1.64704	0.719875
SL1344_0038	SL1344_0038	42932..44185	+	417	hypothetical protein	up	1.64641	0.719323
gntK	SL1344_3508	3732817..3733350	-	177	putative gluconokinase	up	1.64157	0.715078
SL1344_4445	SL1344_4445	4788319..4788990	-	223	hypothetical protein	up	1.63892	0.712747
SL1344_2684	SL1344_2684	2869415..2869843	-	142	putative regulatory protein	up	1.63887	0.712705
SL1344_4396	SL1344_4396	4728965..4729897	-	310	carbamate kinase	up	1.63735	0.711367
oadG	SL1344_0057	66654..66893	-	79	oxaloacetate decarboxylase subunit gamma	up	1.63673	0.710815
traL	SL1344_P1_0031	p.30534..30845	-	312	conjugative transfer assembly protein	up	1.63082	0.705601
ssaH	SL1344_1341	1446645..1446872	+	75	Type three secretion system apparatus	up	1.62812	0.70321
SL1344_1770	SL1344_1770	1894788..1895027	+	79	hypothetical protein	up	1.62438	0.699887
SL1344_1067	SL1344_1067	1174597..1175277	-	226	hypothetical protein	up	1.62361	0.699206
yihQ	SL1344_3965	4250103..4252139	-	678	putative glycosyl hydrolase	up	1.62331	0.698937
SL1344_2256	SL1344_2256	2392511..2393464	+	317	hypothetical protein	up	1.62167	0.697478
SL1344_0709	SL1344_0709	793150..793287	+	45	hypothetical protein	up	1.62156	0.697385
yihV	SL1344_3970	4256257..4257159	+	300	putative sugar kinase	up	1.61803	0.694237
idnO	SL1344_4413	4747757..4748521	-	254	gluconate 5-dehydrogenase	up	1.61767	0.693914
SL1344_0338	SL1344_0338	386594..388168	+	524	putative rtn protein	up	1.61667	0.693022
SL1344_1950	SL1344_1950	2058604..2060337	-	577	bacteriophage terminase (large subunit)	up	1.61659	0.692951
phnX	SL1344_0426	484804..485616	+	270	phosphonoacetaldehyde phosphonohydrolase	up	1.61658	0.692946
ordL	SL1344_3102	3308212..3309513	-	433	putative oxidoreductase	up	1.61544	0.691931
SL1344_3057	SL1344_3057	3263046..3264053	-	335	putative oxidoreductase	up	1.61544	0.691929
garL	SL1344_3222	3438074..3438790	-	238	5-keto-4-deoxy-D-glucarate aldolase	up	1.61303	0.689777
yidZ	SL1344_3815	4076544..4077503	+	319	putative LysR family transcriptional regulator	up	1.60954	0.686651
asr	SL1344_1415	1518912..1519196	-	94	putative secreted stress response protein	up	1.60825	0.685494
yijO	SL1344_4066	4353735..4354586	-	283	putative AraC family transcriptional regulator	up	1.6056	0.683108
pagM	SL1344_1797	1919657..1919839	-	60	virulence factor	up	1.60544	0.682968
alr	SL1344_1730	1858458..1859528	-	356	alanine racemase	up	1.60403	0.681698
SL1344_2496	SL1344_2496	2671711..2672379	+	222	hypothetical protein	up	1.60199	0.679863
SL1344_3010	SL1344_3010	3214534..3215070	-	178	outer membrane protein (associated with virulence)	up	1.60163	0.679539
ssaP	SL1344_1351	1454205..1454579	+	124	putative type III secretion protein	up	1.60148	0.679406
katG	SL1344_4056	4341021..4343201	+	726	catalase (hydroperoxidase I)	up	1.59963	0.67774
stfG	SL1344_0201	235730..236260	+	176	putative minor fimbrial subunit	up	1.59949	0.677609
umuC	SL1344_1925	2037460..2038728	-	422	DNA repair protein	up	1.59932	0.677455
srlA	SL1344_2812	3000884..3001447	+	187	PTS system, glucitol/sorbitol-specific IIBC component	up	1.59342	0.672131
SL1344_2704	SL1344_2704	2885007..2885348	-	113	bacteriophage protein	up	1.59248	0.671277
ssaJ	SL1344_1343	1447129..1447878	+	249	putative pathogenicity island lipoprotein	up	1.59221	0.671026
SL1344_0496	SL1344_0496	562638..563417	+	259	hypothetical protein	up	1.59105	0.66998
fepD	SL1344_0580	652053..653060	-	335	ferric enterobactin transport protein FepD	up	1.59098	0.669914
SL1344_3280	SL1344_3280	3497625..3497918	-	97	hypothetical protein	up	1.59069	0.669648
cbiN	SL1344_1998	2100402..2100683	-	93	putative cobalt transport protein CbiN	up	1.59059	0.669558
SL1344_4394	SL1344_4394	4726390..4727793	-	467	hypothetical protein	up	1.58602	0.665407
hycF	SL1344_2828	3015918..3016460	-	180	formate hydrogenlyase subunit 6	up	1.58416	0.66372
SL1344_3308	SL1344_3308	3526322..3527197	-	291	kinase	up	1.58384	0.663424
idnT	SL1344_4412	4746376..4747596	-	406	gnt-ii system l-idonate transporter (l-ido transporter)	up	1.58322	0.662865
SL1344_1345	SL1344_1345	1448441..1449115	+	224	putative pathogenicity island protein	up	1.58144	0.661243
gpE%27	SL1344_2669	2860282..2860401	-	39	bacteriophage protein	up	1.57753	0.657663
SL1344_P1_0039	SL1344_P1_0039	p.36576..38573	-	1998	putative ParB-like nuclease domain	up	1.57476	0.655134
livH	SL1344_3529	3752729..3753655	-	308	high-affinity branched-chain amino acid transport system permease	up	1.57136	0.652017
fklB	SL1344_4330	4654470..4655132	+	220	FkbP-type peptidyl-prolyl cis-trans isomerase	up	1.56832	0.649224
yfiK	SL1344_2609	2785670..2786257	+	195	hypothetical protein	up	1.56727	0.648253
napF	SL1344_2231	2356870..2357361	-	163	ferredoxin-type protein NapF	up	1.56576	0.646861
ssaI	SL1344_1342	1446884..1447132	+	82	putative pathogenicity island protein	up	1.56425	0.645469
tdcA	SL1344_3217	3433178..3434116	-	312	TDC operon transcriptional activator	up	1.56419	0.645418
hpaG	SL1344_1040	1144543..1145832	+	429	4-hydroxyphenylacetate degradation bifunctional isomerase/decarboxylase [includes: 2-hydroxyhepta-2,4-diene-1,7-dioate isomerase	up	1.56137	0.642812
ptsG	SL1344_2742	2918445..2919986	-	513	PTS system, glucose-specific IIbc component	up	1.56046	0.641972
sifB	SL1344_1532	1649034..1649984	+	316	putative virulence effector protein	up	1.56002	0.641564
bcp	SL1344_2454	2603355..2603825	+	156	bacterioferritin comigratory protein	up	1.55833	0.639999
SL1344_2685	SL1344_2685	2869840..2870214	-	124	bacteriophage protein	up	1.55813	0.639816
SL1344_2965	SL1344_2965	3158623..3159066	+	147	hypothetical protein	up	1.55695	0.638724
SL1344_2432	SL1344_2432	2575739..2576218	-	159	putative ethanolamine utilization protein EutP	up	1.55472	0.636655
hisA	SL1344_2053	2152366..2153103	+	245	1-(5-phosphoribosyl)-5- ((5-phosphoribosylamino)methylideneamino)imidazole-4-carboxamide isomerase	up	1.55372	0.635728
nrfD	SL1344_4216	4540175..4541131	+	318	subunit of nitrite reductase complex	up	1.55335	0.635379
SL1344_1461	SL1344_1461	1564881..1565768	-	295	putative ATP/GTP-binding protein	up	1.54855	0.63092
SL1344_0976	SL1344_0976	1080564..1080965	+	133	bacteriophage protein	up	1.54806	0.630465
sseJ	SL1344_1561	1678146..1679372	+	408	translocated effector protein (SseJ)	up	1.54757	0.630002
pipC	SL1344_1029	1134195..1134536	-	113	cell invasion protein	up	1.541	0.623871
SL1344_4383	SL1344_4383	4715479..4715649	+	56	hypothetical protein	up	1.54035	0.623261
SL1344_2308	SL1344_2308	2449296..2450816	+	506	hypothetical protein	up	1.54024	0.623158
SL1344_3703	SL1344_3703	3950724..3951605	+	293	putative beta-lactamase	up	1.54011	0.623034
sgaT	SL1344_4316	4645813..4647210	+	465	putative transport protein SgaT	up	1.53896	0.621957
SL1344_2114	SL1344_2114	2230294..2230710	-	138	hypothetical protein	up	1.53879	0.621792
wcaD	SL1344_2089	2192793..2194007	-	404	colanic acid polymerase	up	1.5382	0.621247
SL1344_2345	SL1344_2345	2484999..2485517	+	172	putative lipoprotein	up	1.53725	0.620347
acrA	SL1344_0469	531907..533100	-	397	acriflavin resistance protein A	up	1.53661	0.619753
SL1344_0355	SL1344_0355	408252..409655	+	467	terminal oxidase subunit I	up	1.53648	0.619628
hycB	SL1344_2832	3020949..3021557	-	202	formate hydrogenlyase subunit 2	up	1.5359	0.619085
SL1344_1286	SL1344_1286	1389063..1390349	-	428	putative electron transfer flavoprotein-quinone oxidoreductase	up	1.53579	0.618982
allD	SL1344_0521	589468..590517	-	349	ureidoglycolate dehydrogenase	up	1.53576	0.618951
SL1344_0345	SL1344_0345	391905..393362	-	485	putative outer membrane efflux lipoprotein	up	1.53412	0.617413
fixB	SL1344_0077	89473..90414	+	313	flavoprotein subunit	up	1.53132	0.614773
putP	SL1344_1063	1168303..1169811	+	502	sodium/proline symporter (proline permease)	up	1.52952	0.613083
citX2	SL1344_0063	72403..72954	+	183	apo-citrate lyase phosphoribosyl-dephospho-CoA transferase	up	1.52911	0.61269
SL1344_3286	SL1344_3286	3501430..3502365	+	311	hypothetical protein	up	1.52674	0.610452
dpaL	SL1344_0939	1050425..1051639	+	404	diaminopropionate ammonia-lyase	up	1.52639	0.610124
oadA	SL1344_0744	829385..831160	+	591	oxaloacetate decarboxylase subunit alpha	up	1.52564	0.609419
dctA	SL1344_3579	3811595..3812881	-	428	C4-dicarboxylate transport protein	up	1.52552	0.609305
eutB	SL1344_2421	2564967..2566328	-	453	ethanolamine ammonia-lyase heavy chain	up	1.52505	0.60886
ssaE	SL1344_1330	1439947..1440189	+	80	type three secretion system protein	up	1.52417	0.608028
spiC	SL1344_1327	1436851..1437252	+	133	putative pathogenicity island 2 secreted effector protein	up	1.52398	0.607845
siiB	SL1344_4194	4499778..4501166	+	462	hypothetical protein	up	1.51979	0.603876
traN	SL1344_P2_0067	p.56436..57419	-	984	conjugal transfer protein	up	1.51959	0.603677
bcr	SL1344_2198	2320199..2321389	-	396	bicyclomycin resistance protein	up	1.51803	0.602204
nrfA	SL1344_4213	4537396..4538832	+	478	cytochrome c552, subunit of nitrite reductase complex	up	1.51497	0.599292
SL1344_2375	SL1344_2375	2521048..2521374	+	108	hypothetical protein	up	1.51474	0.599074
SL1344_2690	SL1344_2690	2871689..2872342	-	217	putative bacteriophage terminase	up	1.51318	0.597583
SL1344_3338	SL1344_3338	3554333..3554536	-	67	hypothetical protein	up	1.51295	0.597369
SL1344_2431	SL1344_2431	2575072..2575761	-	229	putative ethanolamine utilization protein EutQ	up	1.51197	0.596433
gutM	SL1344_2816	3003656..3004015	+	119	glucitol operon activator protein	up	1.5114	0.595889
dhaB	SL1344_2016	2115673..2117337	+	554	glycerol dehydratase large subunit	up	1.50951	0.594084
srgB	SL1344_P1_0095	p.87304..88203	+	900	putative outer membrane protein	up	1.50828	0.5929
SL1344_3904	SL1344_3904	4176234..4176950	+	238	hypothetical protein	up	1.50824	0.592868
hcaT	SL1344_2516	2690063..2691202	-	379	putative 3-phenylpropionate permease	up	1.50476	0.589535
SL1344_4206	SL1344_4206	4530678..4531565	-	295	lysR family regulatory protein	up	1.50446	0.589247
SL1344_1296	SL1344_1296	1399804..1401015	-	403	putative MFS family transport protein	up	1.50318	0.588021
rbsA	SL1344_3849	4113397..4114902	+	501	high affinity ribose transport protein	up	1.50171	0.586605
yfeA	SL1344_2378	2524274..2526463	-	729	hypothetical protein	up	1.50087	0.585802
sapF	SL1344_1626	1745014..1745820	+	268	peptide transport system ATP-binding protein SapF	up	1.50065	0.585583
SL1344_2770	SL1344_2770	2957166..2958143	+	325	hypothetical protein	up	1.50043	0.585378
SL1344_2763	SL1344_2763	2949378..2950430	-	350	hypothetical protein	up	1.50029	0.58524
rhaB	SL1344_3996	4278746..4280215	-	489	rhamnulokinase	up	1.49999	0.58495
yhcP	SL1344_3336	3551420..3553387	-	655	hypothetical protein	up	1.4999	0.584869
SL1344_3731	SL1344_3731	3987951..3988892	-	313	hypothetical protein	up	1.4994	0.584385
SL1344_2549	SL1344_2549	2730700..2730927	+	75	Endodeoxyribonuclease	up	1.49931	0.584294
SL1344_4361	SL1344_4361	4692997..4694934	-	645	putative carbohydrate kinase	up	1.49878	0.583791
ssaD	SL1344_1329	1438728..1439939	+	403	putative pathogenicity island protein	up	1.49513	0.580272
SL1344_1502	SL1344_1502	1610677..1611501	+	274	hypothetical protein	up	1.49476	0.579917
ssaQ	SL1344_1352	1454560..1455528	+	322	putative type III secretion protein	up	1.49208	0.577327
SL1344_4023	SL1344_4023	4304939..4306474	+	511	putative ABC transporter ATP-binding protein	up	1.49195	0.577201
narV	SL1344_1511	1623513..1624193	+	226	respiratory nitrate reductase 2 gamma chain	up	1.48996	0.575271
gabP	SL1344_2777	2965586..2966986	+	466	GabA permease (4-amino butyrate transport carrier)	up	1.48986	0.57518
traT	SL1344_P2_0061	p.52422..53222	-	801	conjugal transfer protein	up	1.48928	0.574616
SL1344_2154	SL1344_2154	2271348..2272049	-	233	FAA-hydrolase family protein	up	1.48724	0.572636
SL1344_4132	SL1344_4132	4440132..4440422	-	96	hypothetical protein	up	1.48653	0.571949
SL1344_2964	SL1344_2964	3157418..3158623	+	401	aminotransferase	up	1.48595	0.571387
SL1344_3715	SL1344_3715	3965890..3968208	-	772	putative glycosyl hydrolase	up	1.48525	0.570703
SL1344_2328	SL1344_2328	2467469..2468890	-	473	putative amino acid transporter	up	1.48519	0.570651
hyi	SL1344_2894	3080608..3081369	-	253	putative hydroxypyruvate isomerase	up	1.48427	0.569758
sciC	SL1344_0262	306714..308597	-	627	hypothetical protein	up	1.48375	0.569252
lctP	SL1344_3657	3907227..3908882	+	551	L-lactate permease	up	1.48374	0.569233
sseI	SL1344_0991	1096293..1097261	+	322	putative type III secreted protein	up	1.48358	0.569082
yehY	SL1344_2142	2256618..2257787	-	389	putative permease transmembrane component	up	1.48148	0.56704
sciF	SL1344_0265	309915..310817	-	300	hypothetical protein	up	1.48088	0.566454
manA	SL1344_1397	1497664..1498839	-	391	mannose-6-phosphate isomerase	up	1.47932	0.564939
SL1344_1017	SL1344_1017	1125399..1126061	-	220	hypothetical protein	up	1.47772	0.563369
kdpC	SL1344_0686	769105..769689	-	194	potassium-transporting ATPase C chain	up	1.47685	0.56252
yedA	SL1344_1918	2030537..2031457	+	306	hypothetical protein	up	1.47587	0.561563
yedD	SL1344_1893	2010759..2011184	-	141	putative lipoprotein	up	1.47475	0.560469
SL1344_4014	SL1344_4014	4297042..4298376	+	444	putative sugar transport protein	up	1.47359	0.559338
yiaJ	SL1344_3632	3875924..3876724	-	266	putative transcriptional regulator	up	1.47278	0.558543
thrA	SL1344_0002	337..2799	+	820	aspartokinase I/homoserine dehydrogenase I	up	1.47272	0.558488
SL1344_3515	SL1344_3515	3739737..3740708	+	323	hypothetical protein	up	1.4724	0.558168
SL1344_1371	SL1344_1371	1471926..1472822	+	298	putative oxidoreductase	up	1.47236	0.558135
dacC	SL1344_0839	934758..935960	+	400	D-alanyl-D-alanine carboxypeptidase (penicillin-binding protein 6 precursor)	up	1.4713	0.557096
fixX	SL1344_0079	91747..92034	+	95	ferredoxin like protein FixX	up	1.47114	0.556935
SL1344_2789	SL1344_2789	2974158..2974334	+	58	hypothetical protein	up	1.4705	0.556311
hyaE2	SL1344_1463	1566835..1567245	-	136	hydrogenase-1 operon protein HyaE2	up	1.47042	0.556228
SL1344_2610	SL1344_2610	2786319..2786702	-	127	hypothetical protein	up	1.46953	0.555359
ssaU	SL1344_1356	1457283..1458341	+	352	putative type III secretion protein	up	1.46948	0.555302
pilK	SL1344_P2_0096	p.81773..82363	-	591	pilus protein	up	1.4669	0.552774
yabF	SL1344_0086	98258..98788	+	176	putative NAD(P)H oxidoreductase	up	1.46687	0.552746
SL1344_2676	SL1344_2676	2864337..2865956	-	539	bacteriophage tail fiber protein	up	1.46412	0.550036
pduU	SL1344_2031	2128363..2128713	+	116	putative propanediol utilization protein PduU	up	1.46341	0.549331
SL1344_1960	SL1344_1960	2065512..2066507	-	331	bacteriophage protein	up	1.46187	0.547814
SL1344_1487	SL1344_1487	1591598..1592800	+	400	putative aminotransferase	up	1.46166	0.54761
citE	SL1344_0610	684856..685764	-	302	citrate lyase subunit beta	up	1.46162	0.547572
tesB	SL1344_0458	521768..522628	-	286	acyl-CoA thioesterase II	up	1.46154	0.547485
gatD	SL1344_3234	3451020..3452063	+	347	galactitol-1-phosphate dehydrogenase	up	1.45974	0.545716
SL1344_2115	SL1344_2115	2230832..2231167	-	111	hypothetical protein	up	1.45855	0.544536
modC	SL1344_0760	846394..847452	+	352	molybdenum transport ATP-binding protein ModC	up	1.45638	0.542386
SL1344_3161	SL1344_3161	3370959..3371630	+	223	lipoprotein	up	1.45592	0.541932
lctR	SL1344_3658	3908879..3909655	+	258	putative L-lactate dehydrogenase operon regulator	up	1.45586	0.541868
SL1344_3209	SL1344_3209	3422476..3422607	+	43	hypothetical protein	up	1.4558	0.541811
pduN	SL1344_2025	2122644..2122919	+	91	propanediol utilization protein	up	1.45568	0.541688
acs	SL1344_4211	4535006..4536964	-	652	acetyl-coenzyme A synthetase	up	1.45549	0.5415
sitA	SL1344_2841	3028947..3029864	+	305	Iron transport protein, periplasmic-binding protein	up	1.45176	0.537807
SL1344_2801	SL1344_2801	2987130..2988500	-	456	putative glycoporin	up	1.45172	0.537768
SL1344_1951	SL1344_1951	2060334..2060837	-	167	bacteriophage protein	up	1.45057	0.536622
yadB	SL1344_0186	215429..216370	-	313	glutamyl-tRNA synthetase	up	1.44819	0.534252
wzb	SL1344_2094	2198772..2199221	-	149	putative protein-tyrosine phosphatase	up	1.44715	0.53321
pqaA	SL1344_1473	1576636..1578192	-	518	PhoPQ-activated protein	up	1.44697	0.533032
citX	SL1344_0608	682762..683313	-	183	apo-citrate lyase phosphoribosyl-dephospho-coa transferase	up	1.44601	0.532075
SL1344_1867	SL1344_1867	1986384..1986719	+	111	putative lipoprotein	up	1.44545	0.531518
SL1344_1192	SL1344_1192	1297610..1298584	+	324	putative inner membrane transport protein	up	1.44537	0.531437
rspA	SL1344_1435	1539102..1540316	+	404	starvation sensing protein RspA	up	1.44535	0.531419
ccmD2	SL1344_2223D	2349107..2349280	-	57	protoheme transport protein	up	1.4434	0.529474
sciN	SL1344_0275	319207..319743	+	178	lipoprotein	up	1.44289	0.52896
ssaG	SL1344_1340	1446389..1446604	+	71	putative pathogenicity island protein	up	1.44035	0.526424
SL1344_0083	SL1344_0083	94774..95064	-	96	secreted protein	up	1.43928	0.525344
ybcI	SL1344_0533	601303..601848	-	181	hypothetical protein	up	1.43777	0.523831
araB	SL1344_0103	119593..121302	-	569	ribulokinase	up	1.43655	0.52261
entF	SL1344_0576	644950..648834	+	1294	enterobactin synthetase component F	up	1.43603	0.522087
ccmD1	SL1344_3782A	4037632..4037844	-	70	protoheme transport protein D1	up	1.43491	0.520955
SL1344_P1_0073A	SL1344_P1_0073A	p.69031..69687	-	657	conserved hypothetical protein	up	1.43333	0.519371
pduQ	SL1344_2028	2125342..2126454	+	370	putative propanol dehydrogenase	up	1.43312	0.519164
gatR	SL1344_3235	3452174..3452947	+	257	galactitol utilization operon repressor	up	1.43103	0.517058
cysC	SL1344_2912	3094911..3095516	-	201	Adenylylsulfate kinase	up	1.42989	0.515905
SL1344_1066	SL1344_1066	1172764..1174260	-	498	putative sodium/glucose cotransporter	up	1.42975	0.515763
fimH	SL1344_0540	608163..609170	+	335	FimH protein	up	1.4292	0.515212
pagK	SL1344_1799	1920747..1920947	+	66	bacteriophage encoded pagK (phoPQ-activated protein)	up	1.42911	0.515114
SL1344_2216	SL1344_2216	2337283..2338272	-	329	bacteriophage protein	up	1.42894	0.514949
yqgA	SL1344_3090	3296036..3296743	+	235	hypothetical protein	up	1.42848	0.514485
mutS	SL1344_2888	3072897..3075422	+	841	DNA mismatch repair protein	up	1.42791	0.513907
SL1344_1096	SL1344_1096	1202408..1202521	-	37	hypothetical protein	up	1.42769	0.513685
SL1344_0356	SL1344_0356	409652..410662	+	336	terminal oxidase subunit II	up	1.42579	0.511766
hyaF	SL1344_1719	1846323..1847171	+	282	hydrogenase-1 operon protein HyaF	up	1.42497	0.51093
srlE	SL1344_2813	3001444..3002415	+	323	PTS system, glucitol/sorbitol-specific IIBC component	up	1.42302	0.508952
SL1344_3644	SL1344_3644	3887215..3889170	+	651	hypothetical protein	up	1.4227	0.508636
hisI	SL1344_2055	2153855..2154466	+	203	bifunctional histidine biosynthesis bifunctional protein (phosphoribosyl-AMP cyclohydrolase / phosphoribosyl-ATP pyrophosphohydrolase)	up	1.42176	0.507677
cysQ	SL1344_4337	4662351..4663091	+	246	cysQ protein	up	1.42094	0.506841
SL1344_1722	SL1344_1722	1849951..1850040	+	29	hypothetical protein	up	1.42051	0.506408
fadH	SL1344_3192	3406960..3408978	+	672	2,4-dienoyl-CoA reductase	up	1.41809	0.503945
nupG	SL1344_3088	3292158..3293414	+	418	nucleoside permease nupg (nucleoside-transport system protein)	up	1.41798	0.503841
sfbC	SL1344_0505	572476..573135	+	219	ABC transporter	up	1.41769	0.50354
symE	SL1344_4454	4797630..4797962	-	110	endoribonuclease	up	1.41746	0.503311
SL1344_4144	SL1344_4144	4450661..4450870	-	69	bacteriophage tail protein	up	1.41525	0.501057
SL1344_P1_0050	SL1344_P1_0050	p.44736..45092	-	357	predicted protein	up	1.41477	0.500568
traQ	SL1344_P2_0064	p.53913..54440	-	528	conjugal transfer protein	up	1.41394	0.499722
dnaC	SL1344_0953	1063797..1064546	+	249	DNA Replication Protein	up	1.41393	0.499711
fliR	SL1344_1910	2023919..2024713	+	264	flagellar biosynthetic protein FliR	up	1.41317	0.498934
smp	SL1344_4504	4853043..4853687	-	214	hypothetical protein	up	1.41306	0.498818
stcB	SL1344_2128	2244074..2244757	-	227	putative fimbrial chaperone protein	up	1.41261	0.498367
SL1344_1927A	SL1344_1927A	2039416..2039658	-	80	hypothetical protein	up	1.41117	0.496897
SL1344_0967	SL1344_0967	1072226..1072726	+	166	putative bacteriophage lysozyme	up	1.40912	0.494796
SL1344_1424	SL1344_1424	1528113..1528823	-	236	putative ABC transporter membrane protein	up	1.40907	0.494739
SL1344_2156	SL1344_2156	2273114..2274472	-	452	putative n-hydroxybenzoate transporter	up	1.4086	0.494264
SL1344_3739	SL1344_3739	3996858..3997151	+	97	hypothetical protein	up	1.40788	0.493522
SL1344_0860	SL1344_0860	953786..955129	+	447	transporter	up	1.40772	0.493361
SL1344_3069	SL1344_3069	3276843..3277622	+	259	hypothetical protein	up	1.40686	0.492477
cydD	SL1344_0895	989885..991651	-	588	transport ATP-binding protein CydD	up	1.4058	0.491395
hycD	SL1344_2830	3018197..3019120	-	307	formate hydrogenlyase subunit 4	up	1.405	0.490573
srfC	SL1344_1526	1640926..1643070	+	714	putative virulence effector protein	up	1.40493	0.490499
SL1344_0592	SL1344_0592	665540..666157	-	205	hypothetical protein	up	1.40422	0.489767
SL1344_1628	SL1344_1628	1747010..1748383	-	457	hypothetical protein	up	1.40394	0.489486
SL1344_2358	SL1344_2358	2497968..2499278	-	436	putative 3-ketoacyl-CoA thiolase	up	1.40379	0.489324
SL1344_4450	SL1344_4450	4795041..4796411	+	456	putative aldehyde dehydrogenase	up	1.40196	0.487449
SL1344_3558	SL1344_3558	3784500..3785258	-	252	hypothetical protein	up	1.40191	0.487393
trbA	SL1344_P2_0052	p.40421..41629	-	1209	conjugal transfer protein	up	1.40053	0.485977
rhaT	SL1344_3999	4282337..4283371	-	344	L rhamnose-proton symporter	up	1.40027	0.485703
prpD	SL1344_0365	419682..421133	+	483	PrpD protein	up	1.39985	0.485269
SL1344_0014	SL1344_0014	15014..15961	+	315	putative regulatory protein	up	1.39917	0.484571
SL1344_4095	SL1344_4095	4395938..4396282	-	114	hypothetical protein	up	1.39879	0.48418
SL1344_4360	SL1344_4360	4691770..4692936	-	388	hypothetical protein	up	1.39733	0.48267
SL1344_1964	SL1344_1964	2069149..2069967	-	272	putative replication protein	up	1.39707	0.482405
ilvB	SL1344_3762	4017229..4018917	-	562	acetohydroxy acid synthase I, small subunit	up	1.39497	0.48023
SL1344_2311	SL1344_2311	2452638..2454029	-	463	hypothetical protein	up	1.394	0.479231
otsB	SL1344_1863	1982263..1983066	-	267	trehalose phosphatase	up	1.39366	0.478878
priA	SL1344_4044	4324799..4326997	-	732	primosomal protein replication factor	up	1.39339	0.478602
sgaH	SL1344_4319	4648019..4648669	+	216	putative hexulose-6-phosphate synthase	up	1.39135	0.476483
SL1344_2897	SL1344_2897	3083265..3084188	-	307	hypothetical protein	up	1.39128	0.476417
glpB	SL1344_2254	2389570..2390829	+	419	anaerobic glycerol-3-phosphate dehydrogenase subunit B	up	1.39	0.475084
aroG	SL1344_0737	823028..824080	+	350	phospho-2-dehydro-3-deoxyheptonate aldolase (DAHP synthetase) phenylalanine repressible	up	1.38987	0.474947
dcp	SL1344_1442	1546541..1548583	+	680	dipeptidyl carboxypeptidase II	up	1.38962	0.474694
SL1344_2220	SL1344_2220	2342730..2342933	+	67	virulence protein MsgA	up	1.38668	0.47163
SL1344_4209	SL1344_4209	4532800..4534449	-	549	Sodium:solute symporter family protein	up	1.38614	0.47107
SL1344_1258	SL1344_1258	1360010..1360546	+	178	hypothetical protein	up	1.38607	0.470996
SL1344_1422	SL1344_1422	1526525..1527172	-	215	putative ABC transporter membrane protein	up	1.38525	0.470148
SL1344_2468	SL1344_2468	2618927..2619118	+	63	inner membrane protein	up	1.38512	0.470014
ytfF	SL1344_4333	4657714..4658679	-	321	hypothetical protein	up	1.38387	0.46871
hisF	SL1344_2054	2153085..2153861	+	258	imidazole glycerol phosphate synthase subunit HisF	up	1.38382	0.468657
SL1344_3351	SL1344_3351	3570523..3571122	+	199	hypothetical protein	up	1.38357	0.468398
SL1344_2753	SL1344_2753	2933257..2933556	+	99	IS3 transposase	up	1.38314	0.467948
fliE	SL1344_1897	2013576..2013890	-	104	flagellar hook-basal body complex protein FliE	up	1.38313	0.46794
sspH2	SL1344_2217	2338601..2340967	-	788	secreted effector protein	up	1.38184	0.466588
fbp	SL1344_4348	4676079..4677077	-	332	fructose-1,6-bisphosphatase	up	1.38159	0.46633
SL1344_3745	SL1344_3745	4000864..4001133	-	89	putative phosphocarrier protein of PTS system	up	1.38148	0.466216
citA	SL1344_0613	687515..689176	+	553	sensor kinase DpiB	up	1.37969	0.464345
SL1344_0888	SL1344_0888	984216..984893	-	225	hypothetical protein	up	1.37813	0.462713
SL1344_3350	SL1344_3350	3569518..3570522	+	334	hypothetical protein	up	1.3771	0.461638
resA	SL1344_P2_0017	p.12854..13639	+	786	resolvase	up	1.37653	0.461037
SL1344_2721	SL1344_2721	2897574..2897894	+	106	P4 bacteriophage protein	up	1.37489	0.459313
yliC	SL1344_0826	920865..921785	+	306	ABC transporter permease	up	1.37319	0.457529
lyxK	SL1344_3639	3882278..3883774	+	498	putative L-xylulose kinase	up	1.37287	0.457194
SL1344_3816	SL1344_3816	4077661..4078416	+	251	hypothetical protein	up	1.37264	0.456958
SL1344_P1_0049	SL1344_P1_0049	p.43674..44354	-	681	putative adenine-specific DNA methylase	up	1.37131	0.455559
SL1344_1542	SL1344_1542	1658651..1659769	+	372	hypothetical protein	up	1.37082	0.455039
phsA	SL1344_2041	2136390..2138666	-	758	thiosulfate reductase	up	1.37045	0.454647
gdhA	SL1344_1234	1335489..1336832	-	447	NADP-specific glutamate dehydrogenase	up	1.37009	0.45427
yihU	SL1344_3969	4255202..4256098	-	298	putative oxidoreductase	up	1.36963	0.453786
melA	SL1344_4235	4563690..4565045	+	451	alpha-galactosidase	up	1.36717	0.451189
sifA	SL1344_1161	1265986..1266996	-	336	putative virulence determinant	up	1.36698	0.450996
SL1344_2883	SL1344_2883	3069460..3069567	+	35	pathogenicity island 1 protein	up	1.36661	0.450601
kdgT	SL1344_0162	190196..191149	+	317	2-keto-3-deoxygluconate permease	up	1.36501	0.448915
flhB	SL1344_1849	1967850..1969001	-	383	flagellar biosynthetic protein FlhB	up	1.36431	0.448168
SL1344_3456	SL1344_3456	3665885..3666286	-	133	hypothetical protein	up	1.3635	0.447315
recB	SL1344_2972	3167570..3171115	-	1181	exonuclease V subunit	up	1.36327	0.447075
sseG	SL1344_1339	1445606..1446295	+	229	putative pathogenicity island effector protein	up	1.36243	0.446178
SL1344_2415	SL1344_2415	2559841..2560170	+	109	hypothetical protein	up	1.36236	0.446105
carA	SL1344_0067	75883..77031	+	382	carbamoyl-phosphate synthase small subunit	up	1.36048	0.444121
cbiD	SL1344_2008	2107399..2108538	-	379	cobalt-precorrin-6A synthase	up	1.36041	0.444037
SL1344_2896	SL1344_2896	3082009..3083271	-	420	hypothetical protein	up	1.35901	0.442557
SL1344_1971	SL1344_1971	2075984..2076499	+	171	bacteriophage protein	up	1.3589	0.442436
srlB	SL1344_2814	3002427..3002789	+	120	PTS system glucitol/sorbitol-specific transporter subunit IIA	up	1.35887	0.442405
SL1344_3378	SL1344_3378	3603120..3603389	-	89	hypothetical protein	up	1.35771	0.441174
SL1344_3510	SL1344_3510	3734614..3735309	-	231	hypothetical protein	up	1.35706	0.44048
gpE	SL1344_2670	2860416..2860718	-	100	putative bacteriophage tail protein	up	1.35668	0.440077
SL1344_2210	SL1344_2210	2332550..2333077	-	175	putative bacteriophage tail fiber assembly protein	up	1.35656	0.439956
SL1344_1481	SL1344_1481	1584297..1584629	+	110	hypothetical protein	up	1.35585	0.439197
SL1344_1740	SL1344_1740	1867812..1868471	-	219	putative hydrolase	up	1.35546	0.438783
yajG	SL1344_0439	499605..500237	-	210	putative lipoprotein	up	1.35544	0.438765
SL1344_4251	SL1344_4251	4581462..4582337	-	291	araC family regulatory protein	up	1.35472	0.437993
yrfC	SL1344_3458	3666733..3667272	-	179	hypothetical protein	up	1.35317	0.436339
SL1344_1458	SL1344_1458	1562009..1562551	-	180	hypothetical protein	up	1.35307	0.436235
menE	SL1344_2274	2409389..2410756	-	455	O-succinylbenzoic acid--CoA ligase	up	1.35262	0.435758
SL1344_0472	SL1344_0472	537418..538353	-	311	hypothetical protein	up	1.35257	0.4357
SL1344_4432	SL1344_4432	4776906..4777514	+	202	hypothetical protein	up	1.35165	0.434719
SL1344_3956	SL1344_3956	4240700..4241434	-	244	hypothetical protein	up	1.35088	0.433901
cysJ	SL1344_2927	3112723..3114342	-	539	sulfite reductase (NADPH) flavoprotein subunit beta	up	1.35075	0.433758
SL1344_3098	SL1344_3098	3304793..3305476	+	227	LysR family transcriptional regulator	up	1.35007	0.433034
SL1344_4005	SL1344_4005	4288667..4289356	+	229	hypothetical protein	up	1.34993	0.432888
SL1344_2895	SL1344_2895	3081374..3082012	-	212	sugar aldolase	up	1.34992	0.432875
malK	SL1344_4167	4472172..4473281	+	369	maltose/maltodextrin transport ATP-binding protein	up	1.34941	0.432331
SL1344_3908	SL1344_3908	4181115..4181573	-	152	hypothetical protein	up	1.34922	0.432126
cpsB	SL1344_2082	2186216..2187652	-	478	mannose-1-phosphate guanylyltransferase	up	1.34836	0.431203
pnuC	SL1344_0734	820557..821276	+	239	pnuC protein	up	1.34567	0.42833
SL1344_3203	SL1344_3203	3418206..3418505	+	99	hypothetical protein	up	1.34521	0.427829
SL1344_2530	SL1344_2530	2711709..2712260	-	183	hypothetical protein	up	1.34503	0.427633
SL1344_3993	SL1344_3993	4275245..4276393	-	382	alcohol dehydrogenase	up	1.34455	0.427121
nanE	SL1344_3309	3527194..3527883	-	229	putative N-acetylmannosamine-6-phosphate 2-epimerase 2	up	1.34295	0.425405
cbiK	SL1344_2001	2102129..2102923	-	264	sirohydrochlorin cobaltochelatase	up	1.34294	0.425398
sseE	SL1344_1336	1443909..1444325	+	138	putative pathogenicity island protein	up	1.34255	0.424977
sseF	SL1344_1338	1444827..1445609	+	260	putative pathogenicity island effector protein	up	1.34216	0.424552
hyaC2	SL1344_1466	1568155..1568898	-	247	Ni/Fe-hydrogenase 1 b-type cytochrome subunit HyaC2	up	1.3418	0.424173
hpaX	SL1344_1046	1150358..1151734	+	458	putative 4-hydroxyphenylacetate permease	up	1.34046	0.42273
SL1344_3518	SL1344_3518	3743652..3744068	+	138	hypothetical protein	up	1.34029	0.422543
smpB	SL1344_2660	2837672..2838154	+	160	SsrA (tmRNA)-binding protein	up	1.34002	0.422252
gltJ	SL1344_0653	727420..728160	-	246	glutamate/aspartate transport system permease GltJ	up	1.33955	0.421746
pduH	SL1344_2020	2120390..2120740	+	116	propanediol utilization protein	up	1.33944	0.421627
SL1344_3551	SL1344_3551	3774280..3777021	-	913	ABC transporter ATP-binding protein	up	1.33914	0.421309
SL1344_3634	SL1344_3634	3877964..3878428	+	154	hypothetical protein	up	1.3383	0.420403
SL1344_2734	SL1344_2734	2911787..2912308	+	173	glucitol/sorbitol permease IIC component	up	1.33781	0.419876
SL1344_2638	SL1344_2638	2819253..2819480	+	75	bacteriophage protein	up	1.33737	0.419396
ybiF	SL1344_0807	897554..898441	-	295	hypothetical protein	up	1.33701	0.419015
cbiT	SL1344_2006	2106232..2106810	-	192	precorrin-8W decarboxylase	up	1.3367	0.418671
sgaE	SL1344_4321	4649533..4650219	+	228	class II aldolase	up	1.33573	0.417623
SL1344_2215	SL1344_2215	2336900..2337268	-	122	bacteriophage protein	up	1.33563	0.41752
sseD	SL1344_1335	1443319..1443906	+	195	putative pathogenicity island effector protein	up	1.33557	0.41746
SL1344_3107	SL1344_3107	3313848..3314726	-	292	hydrolase	up	1.33358	0.415305
pduE	SL1344_2018	2118037..2118558	+	173	diol dehydratase small subunit	up	1.3335	0.415221
stbC	SL1344_0333	380513..383080	-	855	outer membrane fimbrial usher protein	up	1.33347	0.415182
idnD	SL1344_4414	4748546..4749577	-	343	l-idonate 5-dehydrogenase	up	1.33301	0.414689
SL1344_1489	SL1344_1489	1595045..1597573	-	842	putative hydrolase	up	1.33291	0.414584
SL1344_1544	SL1344_1544	1660058..1661371	+	437	putative phosphotransferase enzyme	up	1.33266	0.414307
SL1344_1936	SL1344_1936	2046527..2047585	-	352	bacteriophage tail protein	up	1.33243	0.414055
ilvN	SL1344_3761	4016935..4017225	-	96	acetohydroxy acid synthase I, small subunit	up	1.33184	0.413424
SL1344_3909	SL1344_3909	4181608..4182492	-	294	chloramphenicol-sensitive protein RarD	up	1.33166	0.41323
SL1344_3826	SL1344_3826	4087525..4088343	-	272	putative shikimate 5-dehydrogenase	up	1.33164	0.413208
SL1344_0565	SL1344_0565	635867..636316	-	149	hypothetical protein	up	1.33145	0.413002
SL1344_1630	SL1344_1630	1748572..1748871	+	99	hypothetical protein	up	1.32965	0.411051
mglB	SL1344_2167	2284334..2285332	-	332	D-galactose-binding periplasmic protein	up	1.32935	0.410724
sciK1	SL1344_0274	318655..319140	+	161	hypothetical protein	up	1.32721	0.408399
phnW	SL1344_0425	483694..484797	+	367	2-aminoethylphosphonate--pyruvate transaminase	up	1.32624	0.407337
cutA	SL1344_4261	4589642..4589989	-	115	periplasmic divalent cation tolerance protein CutA	up	1.32579	0.406848
SL1344_2688	SL1344_2688	2870928..2871131	-	67	putative bacteriophage tail protein	up	1.32559	0.406637
leuO	SL1344_0115	134572..135516	+	314	activator protein in leuABCD operon	up	1.32418	0.405104
SL1344_2262	SL1344_2262	2398181..2399377	-	398	hypothetical protein	up	1.32369	0.404569
hydH	SL1344_4112	4409767..4411164	+	465	two-component system sensor protein	up	1.32318	0.404013
SL1344_4121	SL1344_4121	4428082..4428516	-	144	hypothetical protein	up	1.32314	0.403967
SL1344_1315	SL1344_1315	1420909..1421646	-	245	hypothetical protein	up	1.32252	0.403292
SL1344_4189	SL1344_4189	4493918..4494373	-	151	putative lipoprotein	up	1.3219	0.402618
SL1344_1083	SL1344_1083	1188744..1189064	+	106	hypothetical protein	up	1.32075	0.401362
SL1344_2467	SL1344_2467	2618819..2619079	-	86	hypothetical protein	up	1.32074	0.401344
SL1344_4430	SL1344_4430	4774524..4776155	-	543	hypothetical protein	up	1.31986	0.400387
traY	SL1344_P1_0033	p.31264..31584	-	321	conjugative transfer oriT nicking protein	up	1.31982	0.400347
metE	SL1344_3919	4191307..4193571	+	754	5-methyltetrahydropteroyltriglutamate/homocysteine S-methyltransferase	up	1.31862	0.399031
leuL	SL1344_0114	133829..133915	-	28	leu operon leader peptide	up	1.31854	0.398946
SL1344_3360	SL1344_3360	3579031..3579195	+	54	hypothetical protein	up	1.31819	0.39856
dgoA	SL1344_3795	4053093..4053710	-	205	2-dehydro-3-deoxy-6-phosphogalactonate aldolase	up	1.31751	0.397816
SL1344_2636	SL1344_2636	2818683..2818883	+	66	bacteriophage protein	up	1.31649	0.396697
SL1344_3333	SL1344_3333	3550283..3550546	+	87	hypothetical protein	up	1.31619	0.396363
SL1344_4158	SL1344_4158	4463546..4463788	+	80	hypothetical protein	up	1.3159	0.396052
hisM	SL1344_2321	2460634..2461341	-	235	histidine transport system permease	up	1.31584	0.395989
cybB	SL1344_1569	1686676..1687206	-	176	cytochrome b561 (cytochrome b-561)	up	1.31575	0.395886
hutH	SL1344_0768	855910..857430	+	506	histidine ammonia-lyase	up	1.31561	0.395737
SL1344_3251	SL1344_3251	3464901..3465431	+	176	hypothetical protein	up	1.31543	0.395531
SL1344_3152	SL1344_3152	3362158..3363507	+	449	two-component system sensor histidine kinase	up	1.31482	0.394861
SL1344_2963	SL1344_2963	3156998..3157225	-	75	lipoprotein	up	1.31449	0.394504
SL1344_3540	SL1344_3540	3763059..3763685	+	208	hypothetical protein	up	1.31331	0.393208
dsdA	SL1344_3770	4025766..4027088	+	440	D-serine dehydratase	up	1.3132	0.393086
SL1344_3895	SL1344_3895	4170566..4170919	+	117	putative inner membrane protein	up	1.31251	0.392323
gatB	SL1344_3232	3449315..3449599	+	94	PTS system galactitol-specific transporter subunit IIB	up	1.3123	0.392096
eutN	SL1344_2427	2572528..2572827	-	99	ethanolamine utilization protein	up	1.31227	0.392062
ycgB	SL1344_P2_0032	p.21399..21824	+	426	conserved hypothetical plasmid protein	up	1.31222	0.392012
SL1344_3191	SL1344_3191	3405500..3406789	+	429	aminotransferase	up	1.31198	0.39175
SL1344_1438	SL1344_1438	1542923..1544389	+	488	putative D-mannonate oxidoreductase	up	1.3119	0.391659
SL1344_4332	SL1344_4332	4656949..4657611	-	220	hypothetical protein	up	1.31166	0.391398
ybiJ	SL1344_0799	889717..889977	-	86	hypothetical protein	up	1.31013	0.389706
SL1344_2890	SL1344_2890	3075855..3077063	-	402	membrane transport protein	up	1.31007	0.389646
hxlA	SL1344_2739	2916251..2916886	-	211	3-hexulose-6-phosphate synthase	up	1.30952	0.389037
SL1344_2401	SL1344_2401	2548304..2548684	+	126	hypothetical protein	up	1.30932	0.388823
holC	SL1344_4406	4740451..4740894	-	147	DNA polymerase III subunit chi	up	1.30905	0.388525
ccmB2	SL1344_2223F	2350105..2350761	-	218	protoheme transport protein B2	up	1.3089	0.388351
treF	SL1344_3568	3796899..3798548	+	549	cytoplasmic trehalase	up	1.30811	0.387484
yohC	SL1344_2147	2264354..2264941	-	195	hypothetical protein	up	1.30796	0.387317
pcnB	SL1344_0185	213870..215288	-	472	poly(A) polymerase	up	1.3067	0.385928
flhE	SL1344_1847	1965387..1965779	-	130	flagellar protein FlhE	up	1.30638	0.385579
SL1344_1943	SL1344_1943	2053859..2054377	-	172	bacteriophage protein	up	1.30572	0.384844
SL1344_3099	SL1344_3099	3305580..3306137	-	185	hypothetical protein	up	1.30472	0.38374
aadA	SL1344_1199	1303449..1304237	+	262	aminoglycoside-resistance protein	up	1.30444	0.383431
SL1344_2788	SL1344_2788	2973730..2974161	+	143	hypothetical protein	up	1.30324	0.382103
sotB	SL1344_1452	1555755..1556945	-	396	sugar efflux transporter	up	1.30315	0.382007
SL1344_4203	SL1344_4203	4526423..4527091	+	222	putative glutathione-S-transferase	up	1.30315	0.382006
hyaB2	SL1344_1467	1568849..1570651	-	600	uptake hydrogenase-1 large subunit	up	1.30285	0.381676
SL1344_3734	SL1344_3734	3990971..3991828	-	285	putative PTS system protein	up	1.30279	0.381607
xerC	SL1344_3903	4175332..4176234	+	300	integrase/recombinase	up	1.30254	0.381322
SL1344_4479	SL1344_4479	4827386..4828060	+	224	regulatory protein	up	1.30212	0.380862
speF	SL1344_0683	762790..764988	-	732	ornithine decarboxylase, inducible	up	1.30205	0.38079
SL1344_4429	SL1344_4429	4773248..4773973	-	241	hypothetical protein	up	1.30192	0.380636
gntU	SL1344_3507	3731480..3732820	-	446	low-affinity gluconate transporter	up	1.30152	0.380199
wcaB	SL1344_2091	2195196..2195684	-	162	putative acetyltransferase	up	1.30071	0.3793
ycbC	SL1344_0927	1033061..1033837	-	258	hypothetical protein	up	1.29967	0.37815
wcaL	SL1344_2077	2179157..2180377	-	406	putative glycosyltransferase	up	1.29783	0.376106
SL1344_1323	SL1344_1323	1430980..1431939	-	319	putative pathogenicity island protein	up	1.29697	0.375141
pgsA	SL1344_1875	1993381..1993929	-	182	phosphotidylglycerophosphate synthetase	up	1.2967	0.374849
SL1344_2258	SL1344_2258	2393756..2394559	-	267	putative 2,4-dihydroxyhept-2-ene-1,7-dioic acid aldolase	up	1.29483	0.372761
SL1344_4465	SL1344_4465	4812650..4815415	+	921	transcriptional regulator	up	1.29447	0.372356
moaB	SL1344_0779	870904..871416	+	170	molybdenum cofactor biosynthesis protein B	up	1.29444	0.372329
rbn	SL1344_3973	4258780..4259652	+	290	ribonuclease BN	up	1.29392	0.371749
SL1344_2553	SL1344_2553	2735120..2738482	-	1120	bacteriophage protein	up	1.29389	0.37171
SL1344_3050	SL1344_3050	3255742..3256419	+	225	ABC transporter ATP-binding protein	up	1.29369	0.371488
SL1344_4353	SL1344_4353	4683687..4684496	-	269	putative isomerase	up	1.29334	0.371099
gtrA	SL1344_4141	4448208..4448570	-	120	putative phage glycosyl transferase	up	1.2932	0.370942
SL1344_1373	SL1344_1373	1473399..1475438	-	679	hypothetical protein	up	1.29319	0.370934
hycE	SL1344_2829	3016470..3018179	-	569	formate hydrogenlyase subunit 5	up	1.29284	0.370545
SL1344_2641	SL1344_2641	2820291..2823074	+	927	putative bacteriophage replication protein	up	1.29224	0.369879
yecS	SL1344_1881	1998929..1999597	-	222	putative ABC transporter membrane protein	up	1.29131	0.368837
SL1344_3224	SL1344_3224	3441185..3442132	-	315	carbohydrate kinase	up	1.2905	0.36793
SL1344_1446	SL1344_1446	1551267..1552454	-	395	hypothetical protein	up	1.29042	0.36784
yaeA	SL1344_P2_0007	p.4555..4788	+	234	putative membrane protein	up	1.2892	0.366477
SL1344_4245	SL1344_4245	4577023..4577676	+	217	hypothetical protein	up	1.28873	0.365951
SL1344_2948	SL1344_2948	3139344..3140192	+	282	hypothetical protein	up	1.28862	0.365832
SL1344_1598	SL1344_1598	1717202..1718032	-	276	hypothetical protein	up	1.28837	0.365547
SL1344_2966	SL1344_2966	3159339..3160253	+	304	hypothetical protein	up	1.28735	0.364407
SL1344_4480	SL1344_4480	4828111..4828569	-	152	hypothetical protein	up	1.28654	0.363493
SL1344_1928	SL1344_1928	2040503..2041510	+	335	putative bacteriophage protein	up	1.28647	0.363423
citB	SL1344_0614	689145..689825	+	226	transcriptional regulatory protein dpia	up	1.2861	0.362999
aspC	SL1344_0935	1044973..1046163	-	396	aspartate aminotransferase	up	1.28598	0.362872
kdpB	SL1344_0687	769698..771746	-	682	potassium-transporting ATPase B chain	up	1.28576	0.362619
yceB	SL1344_P2_0029	p.19725..20159	+	435	conserved hypothetical plasmid protein	up	1.28542	0.362244
SL1344_P1_0023	SL1344_P1_0023	p.25661..26128	-	468	conjugative transfer protein	up	1.28422	0.360891
SL1344_2110	SL1344_2110	2224446..2225162	+	238	hypothetical protein	up	1.28411	0.360768
pyrB	SL1344_4391	4724553..4725488	-	311	aspartate carbamoyltransferase catalytic subunit	up	1.28379	0.360412
sseA	SL1344_1331	1440510..1440779	+	89	T3SS chaperone	up	1.28342	0.359989
fimY	SL1344_0543	610980..611702	-	240	fimbriae Y protein	up	1.28258	0.359044
SL1344_1701	SL1344_1701	1828152..1828961	-	269	putative regulator	up	1.28237	0.358811
SL1344_0452	SL1344_0452	514586..515641	-	351	putative lyase	up	1.28171	0.358071
fixA	SL1344_0076	88687..89457	+	256	flavoprotein subunit	up	1.28168	0.358031
pduP	SL1344_2027	2123936..2125330	+	464	putative CoA-dependent proprionaldehyde dehydrogenase	up	1.2811	0.357381
SL1344_1223	SL1344_1223	1323371..1324228	+	285	putative oxidoreductase	up	1.28051	0.356714
rmbA	SL1344_3722	3975383..3976000	+	205	hypothetical protein	up	1.28018	0.356352
sdaA	SL1344_1755	1880944..1882308	+	454	L-serine deaminase 1	up	1.28014	0.356299
qor	SL1344_4181	4486835..4487818	-	327	quinone oxidoreductase	up	1.2794	0.355467
asd	SL1344_3506	3729950..3731056	-	368	aspartate-semialdehyde dehydrogenase	up	1.27809	0.353989
aes	SL1344_0483	547361..548332	-	323	acetyl esterase	up	1.27795	0.353834
SL1344_0862	SL1344_0862	955489..956976	+	495	sulfatase	up	1.27787	0.353742
glpT	SL1344_2252	2386321..2387679	-	452	glycerol-3-phosphate transporter	up	1.27766	0.353499
SL1344_4393	SL1344_4393	4725715..4726203	-	162	putative transcriptional regulator	up	1.27729	0.353084
trxB	SL1344_0896	991765..992733	-	322	thioredoxin reductase	up	1.27724	0.353027
gidB	SL1344_3840	4102483..4103112	-	209	glucose inhibited division protein	up	1.27702	0.352779
SL1344_3339	SL1344_3339	3554718..3555647	+	309	LysR family transcriptional regulator	up	1.276	0.351627
garD	SL1344_3223	3439374..3440945	+	523	D-galactarate dehydratase	up	1.27581	0.351417
pduT	SL1344_2030	2127809..2128363	+	184	putative propanediol utilization protein	up	1.27554	0.351104
SL1344_2767	SL1344_2767	2953789..2954802	-	337	putative cation transporter	up	1.27546	0.351013
yejA	SL1344_2193	2313935..2315740	+	601	putative transport system periplasmic binding protein	up	1.27541	0.350962
SL1344_0980	SL1344_0980	1082510..1085563	+	1017	Tape Measure	up	1.2752	0.350723
hutI	SL1344_0764	851095..852318	+	407	imidazolonepropionase	up	1.275	0.350492
cbiL	SL1344_2000	2101419..2102132	-	237	cobalt-precorrin-2 C(20)-methyltransferase	up	1.27496	0.350448
SL1344_3047	SL1344_3047	3254017..3254442	+	141	hypothetical protein	up	1.27461	0.350059
SL1344_1990	SL1344_1990	2092092..2093549	-	485	putative inner membrane protein	up	1.27412	0.349496
ttdA	SL1344_3327	3544284..3545183	-	299	tartrate dehydratase	up	1.27384	0.349182
lipB	SL1344_0623	696776..697417	-	213	lipoate-protein ligase B (lipoate biosynthesis protein B)	up	1.27381	0.349152
SL1344_1664	SL1344_1664	1785722..1786126	+	134	hypothetical protein	up	1.27285	0.348057
SL1344_2116	SL1344_2116	2231529..2231645	-	38	hypothetical protein	up	1.27277	0.34797
SL1344_3140	SL1344_3140	3347286..3348587	+	433	membrane transport protein	up	1.27219	0.347317
astA	SL1344_1239	1340264..1341298	+	344	arginine N-succinyltransferase	up	1.27194	0.347032
fdrA	SL1344_0522	590848..592512	+	554	FdrA protein	up	1.26884	0.343512
SL1344_2346	SL1344_2346	2485584..2486240	-	218	hypothetical protein	up	1.26869	0.343343
hydA	SL1344_2822	3010313..3012553	-	746	hydrogenase maturation protein	up	1.26788	0.342423
lplA	SL1344_4503	4851993..4853009	-	338	lipoate-protein ligase A	up	1.26756	0.342058
manX	SL1344_0564	635419..635889	-	156	putative mannose specific permease	up	1.26711	0.341541
glpA	SL1344_2253	2387952..2389580	+	542	anaerobic glycerol-3-phosphate dehydrogenase subunit A	up	1.26675	0.341129
SL1344_2682	SL1344_2682	2868888..2869319	-	143	putative bacteriophage tail protein	up	1.26637	0.340699
fimA	SL1344_0536	603618..604160	+	180	type-1 fimbrial protein, a chain	up	1.26631	0.340632
gatC	SL1344_3233	3449603..3450976	+	457	PTS system galactitol-specific transporter subunit IIC	up	1.26616	0.340461
pilO	SL1344_P2_0092	p.77251..78546	-	1296	pilus protein	up	1.26592	0.340192
livF	SL1344_3526	3749976..3750689	-	237	high-affinity branched-chain amino acid transport ATP-binding protein	up	1.26579	0.340042
citF	SL1344_0609	683317..684846	-	509	citrate lyase subunit alpha	up	1.26554	0.339752
traG	SL1344_P2_0077	p.66007..66591	-	585	conjugal transfer protein	up	1.26473	0.338831
sscA	SL1344_1333	1441373..1441846	+	157	Type III secretion system chaperone protein	up	1.26245	0.336222
SL1344_1528	SL1344_1528	1643687..1645132	-	481	putative aldehyde dehydrogenase	up	1.26214	0.335869
ydeV	SL1344_4021	4302044..4303636	-	530	putative sugar kinase	up	1.26199	0.3357
SL1344_1661	SL1344_1661	1783260..1783766	+	168	hypothetical protein	up	1.26189	0.33559
SL1344_4002	SL1344_4002	4286131..4286646	-	171	trap dicarboxylate transporter, dctq subunit	up	1.26084	0.334391
SL1344_2942	SL1344_2942	3133363..3134703	-	446	glucarate dehydratase	up	1.26007	0.3335
rseB	SL1344_2602	2778203..2779159	-	318	sigma-E factor regulatory protein RseB	up	1.25998	0.333395
SL1344_1933	SL1344_1933	2045059..2045604	-	181	putative bacteriophage protein	up	1.25977	0.333166
SL1344_2113	SL1344_2113	2229212..2230258	+	348	bacteriophage protein	up	1.25912	0.33241
pps	SL1344_1283	1384623..1387001	+	792	phosphoenolpyruvate synthase	up	1.25838	0.331566
hpcG	SL1344_1044	1148681..1149484	+	267	2-oxo-hepta-3-ene-1,7-dioic acid hydratase	up	1.25801	0.331147
SL1344_3205	SL1344_3205	3419203..3420189	+	328	hypothetical protein	up	1.2577	0.330788
pta	SL1344_2307	2446934..2449078	+	714	phosphate acetyltransferase	up	1.25766	0.330739
thrC	SL1344_0004	3734..5020	+	428	threonine synthase	up	1.25725	0.330272
pcgL	SL1344_1530	1646807..1647577	-	256	D-alanyl-D-alanine dipeptidase	up	1.25642	0.329319
SL1344_2466	SL1344_2466	2616301..2618514	-	737	hypothetical protein	up	1.25631	0.329198
recD	SL1344_2971	3165738..3167573	-	611	exonuclease V alpha-subunit	up	1.25546	0.328216
SL1344_2571	SL1344_2571	2753087..2753290	-	67	bacteriophage protein	up	1.25536	0.328097
yabK	SL1344_0107	124104..125714	-	536	putative ABC transporter integral membrane protein	up	1.25519	0.327901
SL1344_1941	SL1344_1941	2051648..2053144	-	498	bacteriophage tail sheath protein	up	1.2551	0.327801
ycaD	SL1344_0905	1006175..1007323	+	382	transporter	up	1.255	0.327686
pepT	SL1344_1164	1269559..1270788	+	409	Peptidase T	up	1.25447	0.327073
SL1344_1330A	SL1344_1330A	1366411..1366617	+	68	hypothetical protein	up	1.25437	0.326962
bioF	SL1344_0772	860462..861619	+	385	8-amino-7-oxononanoate synthase	up	1.25426	0.326835
SL1344_P1_0075	SL1344_P1_0075	p.71034..71585	-	552	putative diguanylate cyclase/phosphodiesterase	up	1.25409	0.326637
SL1344_0985	SL1344_0985	1087933..1088670	+	245	putative bacteriophage minor tail protein	up	1.25335	0.325793
cdd	SL1344_2160	2276882..2277766	+	294	cytidine deaminase	up	1.25291	0.325286
SL1344_3143	SL1344_3143	3352301..3353284	+	327	putative membrane transport protein (periplasmic component)	up	1.25287	0.325239
pagC	SL1344_1184	1289191..1289661	+	156	outer membrane invasion protein (PagC)	up	1.25287	0.325236
SL1344_P1_0018	SL1344_P1_0018	p.20311..20619	-	309	conjugative transfer assembly protein	up	1.25285	0.325219
sciT	SL1344_0281	327706..328494	+	262	hypothetical protein	up	1.25169	0.323877
SL1344_1490	SL1344_1490	1597570..1599354	-	594	putative hydrolase	up	1.25158	0.323756
SL1344_4478	SL1344_4478	4826700..4827425	+	241	regulatory protein	up	1.25156	0.323723
eutR	SL1344_2417	2561776..2562828	-	350	ethanolamine operon transcriptional regulator	up	1.2514	0.323547
pilU	SL1344_P2_0086	p.72295..72951	-	657	prepilin peptidase	up	1.2513	0.32343
yehW	SL1344_2140	2254963..2255694	-	243	putative permease transmembrane component	up	1.25121	0.323327
SL1344_1530A	SL1344_1530A	1647836..1648066	-	76	hypothetical protein	up	1.25096	0.323037
ybhF	SL1344_0793	881213..882949	-	578	ABC transporter ATP-binding protein	up	1.25028	0.322256
SL1344_3910	SL1344_3910	4182536..4183021	-	161	hypothetical protein	up	1.25022	0.322187
SL1344_1948	SL1344_1948	2056541..2057227	-	228	putative peptidase	up	1.24928	0.321094
serA	SL1344_3038	3243999..3245231	-	410	D-3-phosphoglycerate dehydrogenase	up	1.24872	0.320456
nanT	SL1344_3310	3527930..3529420	-	496	putative sialic acid transporter	up	1.24808	0.319714
mglC	SL1344_2165	2281654..2282664	-	336	galactoside transport system permease protein MglC	up	1.24723	0.318724
sgbU	SL1344_3641	3884426..3885286	+	286	putative sugar-phosphate isomerase	up	1.247	0.318467
SL1344_2713	SL1344_2713	2891273..2892970	-	565	hypothetical protein	up	1.24615	0.317476
mgsA	SL1344_1016	1124846..1125304	-	152	methylglyoxal synthase	up	1.24583	0.31711
hyaA2	SL1344_1468	1570654..1571757	-	367	uptake hydrogenase small subunit	up	1.2457	0.316959
SL1344_1193	SL1344_1193	1298574..1299386	+	270	putative inner membrane transport protein	up	1.24564	0.316881
SL1344_1800	SL1344_1800	1921044..1921925	-	293	Phage Tail Assembly Protein	up	1.24533	0.316525
panB	SL1344_0183	212482..213273	-	263	3-methyl-2-oxobutanoate hydroxymethyltransferase	up	1.24446	0.315518
SL1344_2313	SL1344_2313	2454403..2454846	-	147	putative sugar phosphotransferase component II A	up	1.24419	0.31521
SL1344_0740	SL1344_0740	825709..826599	+	296	LysR family transcriptional regulator	up	1.24404	0.315033
btuC	SL1344_1274	1376424..1377404	+	326	Vitamin B12 transport system permease protein btuC	up	1.24397	0.314955
narK	SL1344_1693	1819397..1820794	-	465	nitrite extrusion protein)	up	1.24368	0.314614
SL1344_1257	SL1344_1257	1359193..1359861	-	222	putative hydrolase	up	1.24323	0.31409
SL1344_2411	SL1344_2411	2556975..2557424	-	149	hypothetical protein	up	1.24315	0.313996
creA	SL1344_4514	4864327..4864800	+	157	hypothetical protein	up	1.24308	0.313916
astE	SL1344_1242	1344106..1345074	+	322	succinylglutamate desuccinylase	up	1.24267	0.313443
SL1344_0286	SL1344_0286	332521..336123	+	1200	Rhs family protein	up	1.24248	0.313227
SL1344_3369	SL1344_3369	3595571..3596143	-	190	hypothetical protein	up	1.24143	0.312004
SL1344_0824	SL1344_0824	917362..919233	+	623	ABC transporter ATP-binding protein	up	1.24131	0.311866
SL1344_4397	SL1344_4397	4729908..4731128	-	406	arginine deiminase	up	1.2413	0.311848
SL1344_0560	SL1344_0560	631675..632661	-	328	phospohtase isomerase	up	1.24029	0.310681
pduK	SL1344_2022	2121038..2121520	+	160	propanediol utilization protein	up	1.23955	0.30982
SL1344_1649	SL1344_1649	1771222..1771983	+	253	oxidoreductase	up	1.23897	0.309143
SL1344_4395	SL1344_4395	4727849..4728853	-	334	ornithine carbamoyltransferase	up	1.23878	0.308924
SL1344_4411	SL1344_4411	4745314..4746312	-	332	regulatory protein	up	1.23865	0.308771
ttrA	SL1344_1317	1423207..1426269	-	1020	tetrathionate reductase subunit A	up	1.23818	0.308225
SL1344_1772	SL1344_1772	1896206..1897579	+	457	putative membrane transport protein	up	1.23812	0.308147
SL1344_3545	SL1344_3545	3768984..3769541	+	185	putative lipoprotein	up	1.23803	0.308041
trpC	SL1344_1656	1778564..1779922	+	452	Indole-3-glycerol phosphate synthase	up	1.2376	0.307547
ucpA	SL1344_2408	2554315..2555106	-	263	putative oxidoreductase	up	1.23758	0.307527
prpE	SL1344_0366	421174..423060	+	628	PrpE protein	up	1.23734	0.307242
SL1344_0376	SL1344_0376	434201..434914	+	237	hypothetical protein	up	1.23645	0.306206
SL1344_1222	SL1344_1222	1322078..1323274	+	398	putative regulatory protein	up	1.23626	0.30598
SL1344_0350	SL1344_0350	400888..401082	+	64	putative metal-binding transport protein	up	1.23596	0.30563
lctD	SL1344_3659	3909652..3910842	+	396	putative L-lactate dehydrogenase	up	1.23564	0.30526
SL1344_2209	SL1344_2209	2331729..2332172	-	147	tail fiber assembly protein	up	1.23473	0.304194
SL1344_1949	SL1344_1949	2057169..2058410	-	413	putative portal protein	up	1.23417	0.303543
aroA	SL1344_0915	1019201..1020484	+	427	3-phosphoshikimate 1-carboxyvinyltransferase	up	1.23349	0.302749
ugtL	SL1344_1531	1648099..1648497	-	132	hypothetical protein	up	1.23341	0.302648
SL1344_4442	SL1344_4442	4785649..4786557	-	302	transcriptional activator	up	1.23332	0.302551
ccmH1	SL1344_3779	4033634..4034677	-	347	cytochrome c-type biogenesis protein H1	up	1.23328	0.302498
pckA	SL1344_3467	3678085..3679704	+	539	phosphoenolpyruvate carboxykinase	up	1.23327	0.302494
hemX	SL1344_3891	4164666..4165835	-	389	uroporphyrinogen III methylase	up	1.23299	0.302163
ybaO	SL1344_0453	515754..516212	+	152	transcriptional regulator	up	1.23236	0.301428
SL1344_3335	SL1344_3335	3550976..3551248	-	90	hypothetical protein	up	1.2318	0.30077
clcB	SL1344_1420	1523952..1525241	-	429	Voltage-gated ClC-type chloride channel clcB. Putative chloride channel protein clcB-like	up	1.231	0.299835
garR	SL1344_3221	3437158..3438048	-	296	2-hydroxy-3-oxopropionate reductase	up	1.23085	0.299654
fliL	SL1344_1904	2020631..2021098	+	155	flagella biosynthesis protein	up	1.23066	0.299434
kdgK	SL1344_3577	3808905..3809834	+	309	2-dehydro-3-deoxygluconokinase	up	1.23005	0.298719
SL1344_2668	SL1344_2668	2857482..2860289	-	935	bacteriophage protein	up	1.22949	0.298058
brnQ	SL1344_0394	452744..454063	+	439	branched chain amino acid transport system II carrier protein	up	1.22896	0.297443
appC	SL1344_1720	1847246..1848790	+	514	cytochrome bd-II oxidase subunit I (pseudogene)	up	1.22842	0.296802
spaQ	SL1344_2868	3055961..3056221	-	86	type III secretion system secretory apparatus	up	1.22832	0.296689
ftnA	SL1344_1868	1986959..1987456	+	165	ferritin	up	1.22831	0.296672
oadG2	SL1344_0743	829124..829369	+	81	oxaloacetate decarboxylase subunit gamma	up	1.22795	0.296252
gntR	SL1344_3509	3733489..3734484	-	331	gluconate utilization operon repressor	up	1.22792	0.296213
SL1344_0037	SL1344_0037	41723..42913	+	396	sulfatase regulatory protein	up	1.22769	0.29595
gutD	SL1344_2815	3002801..3003580	+	259	sorbitol-6-phosphate 2-dehydrogenase (glucitol-6-phosphate dehydrogenase)	up	1.22609	0.294066
potF	SL1344_0854	947645..948757	+	370	putrescine-binding periplasmic protein	up	1.22604	0.294001
ygeD	SL1344_2987	3188139..3189341	-	400	hypothetical protein	up	1.22582	0.293752
SL1344_0039	SL1344_0039	44312..46027	+	571	sulfatase	up	1.22564	0.293537
scsD	SL1344_1055	1159383..1159889	+	168	secreted protein, suppressor for copper-sensitivity D	up	1.22558	0.293464
gpJ	SL1344_2678	2866551..2867459	-	302	bacteriophage baseplate assembly protein	up	1.22544	0.293295
SL1344_1032	SL1344_1032	1136741..1136851	-	36	hypothetical protein	up	1.22343	0.29093
nucE2	SL1344_2687	2870709..2870924	-	71	secretion protein	up	1.22337	0.290855
SL1344_2738	SL1344_2738	2914975..2916177	+	400	putative hexulose 6 phosphate synthase	up	1.22254	0.289877
SL1344_1031	SL1344_1031	1136570..1136740	+	56	hypothetical protein	up	1.22249	0.289817
traW	SL1344_P2_0058	p.47505..48707	-	1203	conjugal transfer protein	up	1.22205	0.289304
SL1344_1533	SL1344_1533	1650258..1650488	+	76	hypothetical protein	up	1.22143	0.28857
virK	SL1344_2764	2950949..2951878	+	309	virulence protein	up	1.22121	0.288312
SL1344_3059	SL1344_3059	3265086..3266558	-	490	putative oxidoreductase	up	1.2209	0.287948
sscB	SL1344_1337	1444377..1444811	+	144	Type III secretion system chaperone protein	up	1.22045	0.287414
livG	SL1344_3527	3750691..3751458	-	255	high-affinity branched-chain amino acid transport ATP-binding protein	up	1.22045	0.287411
phnS	SL1344_0423	481624..482568	-	314	periplasmic binding component of 2-aminoethylphosphonate transporter	up	1.22003	0.286919
SL1344_3767	SL1344_3767	4022113..4023198	-	361	hypothetical protein	up	1.22	0.286884
dkgA	SL1344_3139	3346109..3346936	+	275	2,5-diketo-D-gluconic acid reductase A	up	1.21999	0.286869
nanA	SL1344_3311	3529536..3530429	-	297	N-acetylneuraminate lyase	up	1.2195	0.286295
SL1344_3759	SL1344_3759	4014903..4015823	-	306	putative carbohydrate kinase	up	1.21855	0.285161
sthB	SL1344_4521	4872675..4873358	-	227	putative fimbrial chaperone protein	up	1.21784	0.28433
SL1344_2675	SL1344_2675	2863923..2864330	-	135	putative bacteriophage tail fiber protein	up	1.21779	0.284263
ybaZ	SL1344_0460	523445..523834	-	129	putative methylated-DNA methyltransferase	up	1.21754	0.283972
iroD	SL1344_2760	2943912..2945156	+	414	putative ferric enterochelin esterase	up	1.21736	0.283756
SL1344_1157	SL1344_1157	1261987..1262898	+	303	putative ROK family protein	up	1.21678	0.283071
SL1344_0818	SL1344_0818	909721..910530	+	269	hypothetical protein	up	1.2159	0.282023
mglA	SL1344_2166	2282680..2284200	-	506	galactoside transport atp-binding protein mgla	up	1.21567	0.281748
SL1344_0555	SL1344_0555	622186..623361	-	391	hypothetical protein	up	1.21544	0.281478
SL1344_2568	SL1344_2568	2749664..2750011	-	115	bacteriophage protein	up	1.21509	0.281068
SL1344_3220	SL1344_3220	3435915..3437060	-	381	hypothetical protein	up	1.21497	0.280921
SL1344_1608	SL1344_1608	1727825..1728754	+	309	putative oxidoreductase	up	1.2148	0.28072
yijP	SL1344_4068	4354747..4356480	-	577	hypothetical protein	up	1.21474	0.28065
SL1344_0792	SL1344_0792	880090..881220	-	376	putative inner membrane protein	up	1.2147	0.280598
citE	SL1344_3094	3299429..3300271	-	280	citrate lyase	up	1.21457	0.280449
citG2	SL1344_0064	72947..73840	+	297	triphosphoribosyl-dephospho-CoA synthase	up	1.21455	0.280417
SL1344_2661	SL1344_2661	2838768..2850242	+	3824	hypothetical protein	up	1.21451	0.280371
SL1344_2689	SL1344_2689	2871131..2871595	-	154	putative capsid completion protein	up	1.21428	0.280098
SL1344_0451	SL1344_0451	513718..514536	+	272	hypothetical protein	up	1.21331	0.278953
SL1344_2584	SL1344_2584	2763222..2763455	-	77	putative damage-inducible protein	up	1.21313	0.278734
SL1344_3557	SL1344_3557	3782936..3784408	+	490	putative PTR2 family transport protein	up	1.21287	0.278424
SL1344_0785	SL1344_0785	874226..874834	+	202	putative inner membrane protein	up	1.21283	0.278375
SL1344_2491	SL1344_2491	2660003..2660632	-	209	putative anaerobic reductase component	up	1.21231	0.277753
SL1344_3227	SL1344_3227	3444175..3445089	+	304	putative fructose-1-phosphate kinase	up	1.21183	0.277192
ylaB	SL1344_0461	524065..525615	-	516	hypothetical protein	up	1.21159	0.276904
kdsA	SL1344_1700	1827260..1828114	-	284	2-dehydro-3-deoxyphosphooctonate aldolase	up	1.21129	0.276549
nuoM	SL1344_2286	2423534..2425063	-	509	NADH dehydrogenase I subunit M	up	1.21072	0.275867
rmf	SL1344_1006	1113963..1114130	+	55	ribosome modulation factor (protein E)	up	1.21022	0.275266
yfhB	SL1344_2531	2712285..2712920	-	211	hypothetical protein	up	1.20962	0.274549
pilR	SL1344_P2_0089	p.74138..75235	-	1098	pilus integral membrane protein	up	1.209	0.273818
SL1344_0354	SL1344_0354	408034..408135	+	33	hypothetical protein	up	1.20867	0.273417
SL1344_0817	SL1344_0817	908194..909459	-	421	hypothetical protein	up	1.20846	0.273164
dmsC	SL1344_1426	1529785..1530642	-	285	putative dimethyl sulfoxide reductase subunit	up	1.20823	0.272893
SL1344_4363	SL1344_4363	4697472..4698494	+	340	dehydrogenase	up	1.20814	0.272784
tdcD	SL1344_3214	3429465..3430673	-	402	propionate kinase	up	1.20761	0.272154
hybD	SL1344_3120	3328996..3329490	-	164	hydrogenase-2 component protein	up	1.20758	0.272121
galS	SL1344_2168	2285831..2286853	-	340	mgl repressor and galactose ultrainduction factor	up	1.20661	0.270956
xapA	SL1344_2385	2532574..2533407	-	277	xanthosine phosphorylase	up	1.20654	0.270878
ykgB	SL1344_0554	621547..622107	+	186	hypothetical protein	up	1.20579	0.26998
kdpA	SL1344_0688	771767..773446	-	559	potassium-transporting ATPase A chain	up	1.20511	0.269164
bioB	SL1344_0771	859425..860465	+	346	biotin synthetase	up	1.20477	0.268761
spiR	SL1344_1326	1433688..1436450	-	920	putative two-component sensor kinase	up	1.20469	0.26866
modF	SL1344_0755	842153..843628	-	491	putative molybdenum transport ATP-binding protein ModF (photorepair protein PhrA)	up	1.20401	0.267844
SL1344_1636	SL1344_1636	1755765..1756517	+	250	putative regulatory protein	up	1.20346	0.267185
lpxB	SL1344_0230	267779..268927	+	382	Lipid-A-disaccharide synthase	up	1.20344	0.267165
SL1344_2155	SL1344_2155	2272065..2273102	-	345	putative gentisate 1,2-dioxygenase	up	1.20302	0.266666
SL1344_1696	SL1344_1696	1823575..1824999	-	474	putative invasin	up	1.20215	0.265614
SL1344_1518	SL1344_1518	1630763..1632883	+	706	TonB-dependent receptor YncD	up	1.20198	0.265407
ispD	SL1344_2909	3093306..3094016	-	236	2-C-methyl-D-erythritol 4-phosphate cytidylyltransferase	up	1.20191	0.265334
SL1344_1453	SL1344_1453	1557061..1557933	-	290	putative regulatory protein	up	1.2012	0.264471
SL1344_3325	SL1344_3325	3543257..3543511	-	84	putative oxaloacetate decarboxylase gamma chain	up	1.20107	0.26432
SL1344_0374	SL1344_0374	432788..433003	+	71	hypothetical protein	up	1.20087	0.264075
SL1344_0327	SL1344_0327	375193..376107	+	304	putative hydrolase or acyltransferase	up	1.20065	0.263814
SL1344_0739	SL1344_0739	824734..825579	-	281	putative hydro-lyase	up	1.20064	0.263807
SL1344_2560	SL1344_2560	2744275..2744670	-	131	bacteriophage protein	up	1.20035	0.263452
helD	SL1344_1015	1122756..1124810	+	684	helicase IV	up	1.20032	0.263422
SL1344_1640	SL1344_1640	1758368..1759483	-	371	hypothetical protein	up	1.19977	0.262755
SL1344_4375	SL1344_4375	4707051..4708184	+	377	hypothetical protein	up	1.19938	0.26229
SL1344_3056	SL1344_3056	3262534..3263007	-	157	hypothetical protein	up	1.1993	0.26219
folK	SL1344_0184	213394..213873	-	159	2-amino-4-hydroxy-6-hydroxymethyldihydropteridine pyrophosphokinase	up	1.19924	0.262119
rspB	SL1344_1436	1540327..1541346	+	339	starvation sensing protein RspB	up	1.19901	0.26184
lnt	SL1344_0655	729583..731121	-	512	apolipoprotein N-acyltransferase	up	1.19892	0.26174
argD	SL1344_1238	1339047..1340273	+	408	Acetylornithine/succinyldiaminopimelate aminotransferase	up	1.19865	0.261412
glk	SL1344_2371	2515680..2516645	-	321	glucokinase	up	1.19853	0.26127
psiB	SL1344_P2_0037	p.26140..26574	+	435	plasmid SOS inhibition protein	up	1.19852	0.261251
SL1344_1794	SL1344_1794	1918122..1918280	+	52	putative inner membrane protein	up	1.19852	0.261248
SL1344_1801	SL1344_1801	1922080..1922343	-	87	bacteriophage protein	up	1.19838	0.261086
SL1344_3825	SL1344_3825	4086103..4087476	-	457	PTS system permease	up	1.19792	0.260534
mig-14	SL1344_2765	2952171..2953067	+	298	putative transcriptional regulator	up	1.19732	0.259808
trbB	SL1344_P1_0012	p.15380..15928	-	549	conjugative transfer protein	up	1.19726	0.259741
fbaB	SL1344_2118	2232681..2233733	-	350	fructose-bisphosphate aldolase	up	1.19722	0.259689
napH	SL1344_2227	2352576..2353445	-	289	ferredoxin-type protein NapH	up	1.19686	0.259254
SL1344_3553	SL1344_3553	3778391..3779587	-	398	hypothetical protein	up	1.19679	0.259168
mtlA	SL1344_3650	3896582..3898498	+	638	mannitol-specific enzyme II of phosphotransferase system	up	1.19645	0.25876
SL1344_2722	SL1344_2722	2897858..2900242	+	794	bacteriophage P4 DNA primase	up	1.19602	0.258239
SL1344_0212	SL1344_0212	247314..247700	-	128	hypothetical protein	up	1.1959	0.258093
SL1344_4231	SL1344_4231	4557453..4558790	-	445	putative amino acid permease	up	1.19508	0.257106
SL1344_1084	SL1344_1084	1189154..1189693	+	179	hypothetical protein	up	1.19404	0.255852
oadA2	SL1344_3324	3541466..3543241	-	591	oxaloacetate decarboxylase subunit alpha	up	1.19306	0.254672
SL1344_2370	SL1344_2370	2513721..2514959	-	412	putative aminotransferase	up	1.19282	0.254379
mutH	SL1344_2983	3184843..3185538	+	231	DNA mismatch repair protein mutH	up	1.19252	0.25401
yabJ	SL1344_0106	123413..124120	-	235	ABC transporter	up	1.19184	0.253193
SL1344_4051	SL1344_4051	4335000..4335719	-	239	inner membrane protein	up	1.19149	0.252761
SL1344_3236	SL1344_3236	3453105..3453968	-	287	hypothetical protein	up	1.19129	0.252529
sodCI	SL1344_0983	1086605..1087138	-	177	bacteriophage encoded superoxide dismutase [cu-zn] 1	up	1.19097	0.252143
SL1344_3211	SL1344_3211	3424056..3425387	-	443	putative membrane transport protein	up	1.19092	0.252081
rhaR	SL1344_3998	4281492..4282340	+	282	L-rhamnose operon transcriptional activator	up	1.1907	0.251808
spvR	SL1344_P1_0066	p.61520..62413	+	894	almonella plasmid virulence lysR family regulator	up	1.19046	0.251518
shfC	SL1344_P2_0083	p.70653..71006	+	354	shufflon protein C	up	1.19033	0.251364
sciH	SL1344_0267	313924..314466	+	180	hypothetical protein	up	1.18983	0.250755
SL1344_2373	SL1344_2373	2518104..2519756	-	550	putative decarboxylase	up	1.18935	0.250177
SL1344_0940	SL1344_0940	1051884..1053320	+	478	putative ion:amino acid symporter	up	1.18934	0.250156
SL1344_2153	SL1344_2153	2270695..2271339	-	214	glutathione-S-transferase family protein	up	1.18927	0.250077
SL1344_1212	SL1344_1212	1310992..1311303	+	103	hypothetical protein	up	1.18926	0.250063
SL1344_1953	SL1344_1953	2061365..2061667	-	100	bacteriophage protein	up	1.18925	0.250054
SL1344_0741	SL1344_0741	826600..827583	-	327	LysR family transcriptional regulator	up	1.18924	0.250039
sigD	SL1344_1030	1134553..1136238	-	561	cell invasion protein	up	1.18906	0.249822
SL1344_3172	SL1344_3172	3381125..3382804	+	559	hypothetical protein	up	1.18901	0.249764
nth	SL1344_1385	1485409..1486044	-	211	endonuclease III	up	1.18814	0.248706
pefA	SL1344_P1_0087	p.79755..80273	+	519	plasmid-encoded major fimbrial subunit	up	1.18812	0.248678
SL1344_4151	SL1344_4151	4456866..4457321	-	151	hypothetical protein	up	1.18807	0.248623
hpaA	SL1344_1047	1151744..1152640	+	298	4-hydroxyphenylacetate 3-monooxygenase operon regulatory protein	up	1.18778	0.248268
nlpB	SL1344_2451	2600708..2601742	-	344	putative lipoprotein	up	1.18765	0.248116
eutD	SL1344_2429	2573259..2574275	-	338	putative phosphate acyltransferase	up	1.18738	0.247787
apaH	SL1344_0089	101427..102275	-	282	bis(5'-nucleosyl)-tetraphosphatase	up	1.18687	0.247159
trbD	SL1344_P1_0026	p.26989..27234	-	246	conjugative transfer protein	up	1.18651	0.24673
dsbD	SL1344_4260	4587963..4589666	-	567	thiol:disulfide interchange protein DsbD	up	1.18551	0.245507
pmrF	SL1344_2267	2402829..2403812	+	327	putative lipopolysaccharide modification protein	up	1.18544	0.245422
recE	SL1344_0946	1057823..1060708	-	961	exodeoxyribonuclease viii	up	1.18498	0.244865
SL1344_3447	SL1344_3447	3657451..3657621	+	56	hypothetical protein	up	1.18448	0.244253
acpD	SL1344_1572	1692290..1692895	+	201	Acyl carrier protein phosphodiesterase	up	1.18401	0.243687
SL1344_3587	SL1344_3587	3825989..3827560	+	523	hypothetical protein	up	1.18371	0.243318
SL1344_1440	SL1344_1440	1544840..1545526	-	228	putative regulatory protein	up	1.1837	0.243298
SL1344_4481	SL1344_4481	4828720..4829508	-	262	ferric iron reductase protein	up	1.18343	0.242977
SL1344_0872	SL1344_0872	964160..965593	-	477	hypothetical protein	up	1.1826	0.241963
bioC	SL1344_0773	861603..862358	+	251	biotin synthesis protein BioC	up	1.18237	0.24168
fliT	SL1344_1891	2008795..2009163	+	122	flagellar protein FliT	up	1.18233	0.241635
SL1344_2317	SL1344_2317	2457342..2457986	-	214	putative glutathione-S transferase	up	1.18166	0.240811
xylA	SL1344_3626	3867782..3869104	-	440	D-xylose isomerase	up	1.18106	0.240082
csgE	SL1344_1078	1185468..1185863	-	131	assembly/transport component in curli production	up	1.1802	0.239032
lgt	SL1344_2980	3180280..3181155	-	291	prolipoprotein diacylglyceryl transferase	up	1.18017	0.238989
sseB	SL1344_1332	1440786..1441376	+	196	putative pathogenicity island effector protein	up	1.17978	0.238522
amyA	SL1344_1892	2009235..2010719	+	494	alpha-amylase	up	1.17933	0.237968
nrfB	SL1344_4214	4538944..4539510	+	188	penta-heme cytochrome c , subunit of nitrite reductase complex	up	1.17894	0.237489
ydhA	SL1344_P2_0045	p.32007..32342	+	336	conserved hypothetical plasmid protein	up	1.17846	0.236905
SL1344_3800	SL1344_3800	4057946..4059139	+	397	racemase	up	1.17811	0.236479
stdC	SL1344_3006	3209159..3209902	-	247	fimbrial chaperone protein	up	1.17783	0.236133
rnfE	SL1344_1386	1486044..1486736	-	230	Electron transport complex protein rnfE	up	1.17776	0.236044
sseC	SL1344_1334	1441849..1443303	+	484	putative pathogenicity island effector protein	up	1.17742	0.235633
ppdC	SL1344_2975	3177561..3177881	-	106	prepilin peptidase dependent protein C	up	1.17731	0.235488
ivbL	SL1344_3763	4019024..4019122	-	32	ilvBN operon attenuator peptide	up	1.17722	0.235381
wzx	SL1344_2079	2181676..2183154	-	492	putative transmembrane transport protein	up	1.17705	0.235179
SL1344_2277	SL1344_2277	2412587..2413345	-	252	hypothetical protein	up	1.17702	0.235135
mdfA	SL1344_0842	937756..938988	+	410	multidrug translocase MdfA	up	1.17659	0.234612
hpaB	SL1344_1038	1142048..1143610	-	520	4-hydroxyphenylacetate 3-monooxygenase	up	1.176	0.233888
yhfK	SL1344_3434	3637809..3639896	+	695	membrane protein	up	1.176	0.233885
trbI	SL1344_P1_0021	p.22256..22642	-	387	conjugative transfer assembly protein	up	1.17534	0.233074
caiC	SL1344_0072	82567..84120	-	517	crotonobetaine/carnitine-CoA ligase	up	1.17531	0.233042
fliZ	SL1344_1884	2001705..2002256	-	183	FliZ protein	up	1.17493	0.23257
SL1344_0814	SL1344_0814	906498..907241	+	247	hypothetical protein	up	1.17491	0.232547
grxB	SL1344_1102	1206492..1207139	-	215	glutaredoxin	up	1.17469	0.232275
SL1344_1651	SL1344_1651	1772657..1773532	-	291	putative pseudouridine synthase	up	1.17465	0.232235
SL1344_1126	SL1344_1126	1230633..1231217	-	194	hypothetical protein	up	1.17417	0.231641
wrbA	SL1344_1058	1161545..1162141	-	198	trp repressor binding protein	up	1.17411	0.231567
deoR	SL1344_0840	936005..936763	-	252	deoxyribose operon repressor	up	1.1741	0.231553
degS	SL1344_3321	3538294..3539364	+	356	serine protease	up	1.17406	0.231503
pgtA	SL1344_2364	2504977..2506224	-	415	phosphoglycerate transport system transcriptional regulatory protein PgtA	up	1.17395	0.231366
hemA	SL1344_1705	1831307..1832563	-	418	glutamyl-tRNA reductase	up	1.17377	0.231154
SL1344_2260	SL1344_2260	2395930..2397147	-	405	putative MR-MLE family protein	up	1.17296	0.230153
selD	SL1344_1232	1332462..1333505	+	347	Selenide,water dikinase	up	1.17283	0.229994
moaD	SL1344_0781	871891..872142	+	83	molybdopterin converting factor subunit 1	up	1.17251	0.229606
fadR	SL1344_1733	1862742..1863461	-	239	Fatty acid metabolism regulator protein	up	1.17219	0.229207
fixC	SL1344_0078	90464..91750	+	428	flavoprotein subunit	up	1.17211	0.229109
ybbW	SL1344_0515	581913..583367	+	484	putative allantoin permease	up	1.17153	0.228399
yojN	SL1344_2238	2365024..2367693	+	889	putative two-component system sensor kinase	up	1.17143	0.228267
ydeW	SL1344_4022	4303724..4304683	-	319	putative regulatory protein	up	1.17137	0.228201
scsA	SL1344_1052	1156476..1156838	+	120	membrane protein, suppressor for copper-sensitivity A	up	1.17133	0.228142
SL1344_1414	SL1344_1414	1517822..1518643	-	273	hypothetical protein	up	1.17104	0.227793
yeiG	SL1344_2171	2289158..2290015	+	285	putative esterase	up	1.171	0.227739
rffA	SL1344_3884	4155208..4156338	+	376	lipopolysaccharide biosynthesis protein	up	1.17027	0.226838
SL1344_3164	SL1344_3164	3373790..3374563	+	257	hypothetical protein	up	1.17002	0.226533
glxK	SL1344_0518	586187..587335	+	382	glycerate kinase	up	1.16933	0.225685
amtB	SL1344_0457	520382..521668	+	428	ammonium transporter	up	1.16913	0.225439
SL1344_2703	SL1344_2703	2884485..2884712	-	75	bacteriophage protein	up	1.16912	0.225423
orn	SL1344_4287	4615378..4615923	+	181	oligoribonuclease	up	1.16903	0.225312
SL1344_1989	SL1344_1989	2091704..2091871	+	55	hypothetical protein	up	1.16902	0.225297
SL1344_1632	SL1344_1632	1749977..1751110	+	377	hypothetical protein	up	1.16896	0.225227
SL1344_0637	SL1344_0637	711405..711695	+	96	putative hydrolase N-terminus	up	1.16894	0.225201
hin	SL1344_2757	2937418..2937990	+	190	DNA-invertase hin	up	1.16893	0.225186
SL1344_1944	SL1344_1944	2054343..2054747	-	134	bacteriophage protein	up	1.16848	0.224637
eutK	SL1344_2418	2562876..2563370	-	164	ethanolamine utilization protein EutK	up	1.16804	0.224085
dapD	SL1344_0214	249285..250109	-	274	2,3,4,5-tetrahydropyridine-2,6-carboxylate N-succinyltransferase	up	1.16754	0.223467
pduD	SL1344_2017	2117348..2118022	+	224	diol dehydratase medium subunit	up	1.16714	0.222976
cbiC	SL1344_2009	2108538..2109170	-	210	precorrin-8X methylmutase	up	1.16567	0.221163
SL1344_4246	SL1344_4246	4577760..4579160	-	466	hypothetical protein	up	1.16529	0.220693
phoN	SL1344_4255	4584169..4584921	-	250	nonspecific acid phosphatase	up	1.16529	0.220687
hyaD2	SL1344_1465	1567541..1568149	-	202	hydrogenase 1 maturation protease	up	1.16496	0.220283
stdA	SL1344_3008	3212552..3213262	-	236	fimbrial protein	up	1.16494	0.22025
SL1344_3989	SL1344_3989	4273214..4273537	-	107	hypothetical protein	up	1.16477	0.220051
SL1344_0847	SL1344_0847	943926..944303	+	125	hypothetical protein	up	1.1647	0.219964
SL1344_1529	SL1344_1529	1645247..1646671	-	474	putative regulatory protein	up	1.16462	0.219859
pdxA	SL1344_0092	103484..104473	-	329	pyridoxal phosphate biosynthetic protein PdxA	up	1.16448	0.219683
uhpC	SL1344_3754	4009026..4010354	-	442	regulatory protein	up	1.16442	0.219606
SL1344_3072	SL1344_3072	3279368..3279784	+	138	Putative Holliday junction resolvase	up	1.16394	0.219015
SL1344_4482	SL1344_4482	4829629..4830693	-	354	hypothetical protein	up	1.16367	0.218684
exuT	SL1344_3108	3315122..3316426	-	434	hexuronate transporter	up	1.16365	0.218656
mltB	SL1344_2811	2999551..3000630	-	359	membrane-bound lytic transglycosylase B	up	1.16333	0.218259
spaO	SL1344_2870	3056911..3057822	-	303	surface presentation of antigens protein (associated with type III secretion and virulence)	up	1.16302	0.217871
yrfE	SL1344_3461	3670820..3671383	-	187	putative NUDIX hydrolase	up	1.16205	0.216673
SL1344_3254	SL1344_3254	3468958..3469842	-	294	hypothetical protein	up	1.16145	0.215923
SL1344_0831	SL1344_0831	925875..926729	+	284	putative electron transfer flavoprotein (beta subunit)	up	1.16119	0.2156
SL1344_4252	SL1344_4252	4582602..4582823	-	73	hypothetical protein	up	1.16111	0.215502
wcaA	SL1344_2092	2195687..2196529	-	280	colanic acid biosynthesis glycosyl transferase	up	1.16106	0.215442
iagB	SL1344_2857	3044111..3044593	+	160	cell invasion protein	up	1.16076	0.215068
SL1344_4448	SL1344_4448	4792625..4793866	-	413	putative sugar transport protein	up	1.16045	0.214685
SL1344_3247	SL1344_3247	3460978..3461973	+	331	putative protease	up	1.16035	0.214561
glgC	SL1344_3503	3724134..3725429	-	431	glucose-1-phosphate adenylyltransferase	up	1.15972	0.213776
celB	SL1344_1248	1349063..1350421	+	452	PTS system cellobiose-specific transporter subunit IIC	up	1.15928	0.21323
yfcA	SL1344_2351	2490620..2491429	-	269	hypothetical protein	up	1.15926	0.213202
traW	SL1344_P1_0020	p.21627..22259	-	633	conjugative transfer assembly protein	up	1.15908	0.21298
lpfA	SL1344_3606	3848764..3849300	-	178	long polar fimbria protein A (LpfA)	up	1.15892	0.212784
eutH	SL1344_2423	2567740..2568966	-	408	hypothetical protein	up	1.15889	0.212747
cbiA	SL1344_2011	2110137..2111516	-	459	cobyrinic acid A,C-diamide synthase	up	1.15844	0.212183
SL1344_1521	SL1344_1521	1635198..1635713	+	171	putative acetyltransferase	up	1.15829	0.211991
oadB2	SL1344_0745	831173..832474	+	433	oxaloacetate decarboxylase subunit beta	up	1.15814	0.211815
hpcC	SL1344_1041	1145829..1147295	+	488	5-carboxymethyl-2-hydroxymuconate semialdehyde dehydrogenase	up	1.15808	0.211732
SL1344_P1_0044A	SL1344_P1_0044A	p.41666..42115	-	450	predicted protein	up	1.15777	0.211348
SL1344_3886	SL1344_3886	4157587..4158666	+	359	hypothetical protein	up	1.15771	0.211276
SL1344_1945	SL1344_1945	2054744..2055067	-	107	bacteriophage protein	up	1.15729	0.210752
SL1344_4130	SL1344_4130	4438004..4438945	-	313	hypothetical protein	up	1.15698	0.210365
proA	SL1344_0318	366908..368158	+	416	gamma-glutamyl phosphate reductase	up	1.15685	0.210205
traA	SL1344_P1_0032	p.30860..31222	-	363	conjugative transfer: fimbrial subunit	up	1.15681	0.210153
SL1344_0889	SL1344_0889	984913..985773	-	286	putative pirin-related protein	up	1.15681	0.210151
SL1344_2565	SL1344_2565	2747770..2748153	-	127	bacteriophage protein	up	1.15663	0.209921
yddA	SL1344_P2_0040	p.27955..28425	+	471	conserved hypothetical plasmid protein	up	1.15658	0.209862
SL1344_2284	SL1344_2284	2419401..2421182	-	593	lipoprotein	up	1.15646	0.20972
cysN	SL1344_2913	3095503..3096942	-	479	sulfate adenylyltransferase	up	1.15642	0.209664
kdpD	SL1344_0685	766424..769108	-	894	sensor protein KdpD	up	1.15606	0.209222
SL1344_1070	SL1344_1070	1177964..1179244	+	426	putative transporter	up	1.1559	0.209021
SL1344_1282	SL1344_1282	1383453..1384286	-	277	hypothetical protein	up	1.15542	0.208418
SL1344_2105	SL1344_2105	2216364..2219444	+	1026	putative RND family transporter protein	up	1.15534	0.208319
hyaF2	SL1344_1462	1565756..1566817	-	353	hydrogenase-1 operon protein HyaF2	up	1.15534	0.208317
pntB	SL1344_1410	1514089..1515477	+	462	pyridine nucleotide transhydrogenase subunit-beta	up	1.15485	0.207706
SL1344_2489	SL1344_2489	2658338..2659201	-	287	putative polyferredoxin	up	1.15457	0.207355
menC	SL1344_2275	2410753..2411715	-	320	O-succinylbenzoate synthase	up	1.15402	0.206671
tonB	SL1344_1668	1788113..1788841	-	242	TonB protein	up	1.15391	0.206529
wcaC	SL1344_2090	2193982..2195199	-	405	glycosyltransferase	up	1.15359	0.206125
hscB	SL1344_2502	2677776..2678291	-	171	Co-chaperone protein hscB	up	1.15357	0.206106
pstA	SL1344_3822	4082911..4083801	-	296	phosphate ABC transporter permease	up	1.15311	0.205525
aegA	SL1344_2442	2587331..2589292	-	653	putative oxidoreductase	up	1.1529	0.20527
siiF	SL1344_4198	4520485..4522551	+	688	putative type-1 secretion protein	up	1.15127	0.203231
SL1344_3095	SL1344_3095	3300513..3301241	+	242	putative LysR family transcriptional regulator	up	1.15124	0.203188
SL1344_2341	SL1344_2341	2482309..2483487	-	392	putative transmembrane transporter	up	1.15084	0.202687
pduX	SL1344_2034	2130427..2131329	+	300	putative propanediol utilization protein	up	1.15056	0.202334
marR	SL1344_1450	1554350..1554784	-	144	multiple antibiotic resistance protein MarR	up	1.15027	0.20197
SL1344_4162	SL1344_4162	4467463..4467873	+	136	hypothetical protein	up	1.15024	0.20194
SL1344_0337	SL1344_0337	385794..386294	+	166	hypothetical protein	up	1.15016	0.201833
cpsG	SL1344_2081	2184735..2186105	-	456	phosphomannomutase	up	1.15015	0.201821
SL1344_2402	SL1344_2402	2548697..2549236	+	179	hypothetical protein	up	1.15009	0.201748
ccmG2	SL1344_2223A	2346149..2346706	-	185	cytochrome C-type biogenesis protein	up	1.14998	0.201603
stbA	SL1344_0335	383887..384423	-	178	fimbrial protein	up	1.14991	0.201517
SL1344_2772	SL1344_2772	2958600..2960114	+	504	hypothetical protein	up	1.1499	0.201508
cysM	SL1344_2403	2549367..2550278	-	303	cysteine synthase B	up	1.1499	0.201504
SL1344_4131	SL1344_4131	4439207..4439935	-	242	hypothetical protein	up	1.14982	0.201408
fimD	SL1344_0539	605536..608148	+	870	outer membrane usher protein FimD	up	1.14927	0.200712
eutM	SL1344_2428	2572928..2573218	-	96	ethanolamine utilization protein	up	1.14908	0.200476
cbiG	SL1344_2004	2104439..2105494	-	351	cobalamin biosynthesis protein	up	1.14874	0.200049
SL1344_2319	SL1344_2319	2458902..2459795	+	297	hypothetical protein	up	1.14848	0.199729
SL1344_2702	SL1344_2702	2883631..2884488	-	285	DNA adenine methylase	up	1.14843	0.199667
stiA	SL1344_0178	208379..208918	-	179	fimbrial subunit	up	1.14827	0.199459
SL1344_4427	SL1344_4427	4771820..4772422	-	200	putative inner membrane protein	up	1.14785	0.198929
SL1344_1491	SL1344_1491	1599483..1600268	-	261	hypothetical protein	up	1.14753	0.198537
SL1344_2662	SL1344_2662	2850307..2851716	+	469	putative type I secretion protein	up	1.14749	0.198476
SL1344_0638	SL1344_0638	711712..712884	+	390	putative hydrolase C-terminus	up	1.14713	0.198033
cadA	SL1344_2521	2697667..2699811	+	714	lysine decarboxylase	up	1.14686	0.197687
SL1344_3416	SL1344_3416	3624317..3624604	-	95	hypothetical protein	up	1.14681	0.197624
SL1344_2900	SL1344_2900	3085743..3086336	+	197	decarboxylase	up	1.14666	0.197433
SL1344_2369	SL1344_2369	2512277..2513197	+	306	putative acyltransferase	up	1.14664	0.197417
SL1344_2368	SL1344_2368	2511513..2511755	-	80	hypothetical protein	up	1.14639	0.197097
SL1344_1103	SL1344_1103	1207203..1208411	-	402	putative membrane transporter	up	1.14611	0.196747
cbiF	SL1344_2005	2105475..2106248	-	257	precorrin-4 C(11)-methyltransferase	up	1.1456	0.196099
edd	SL1344_1819	1935189..1937000	-	603	6-phosphogluconate dehydratase	up	1.14554	0.196022
asnB	SL1344_0662	738350..740014	-	554	asparagine synthetase B	up	1.14528	0.195697
hscA	SL1344_2501	2675913..2677763	-	616	Chaperone protein hscA	up	1.14526	0.195681
SL1344_3607	SL1344_3607	3849806..3850510	-	234	putative lipoprotein	up	1.14523	0.195644
SL1344_1189	SL1344_1189	1294301..1294831	-	176	putative cytochrome	up	1.14495	0.195285
yfeH	SL1344_2388	2535502..2536500	+	332	hypothetical protein	up	1.14494	0.195277
astD	SL1344_1240	1341295..1342773	+	492	succinylglutamic semialdehyde dehydrogenase	up	1.14478	0.195076
sciU	SL1344_0282	328491..328907	+	138	secreted protein	up	1.14435	0.194524
dmsC	SL1344_4244	4576234..4577007	+	257	putative dimethyl sulfoxide reductase subunit C	up	1.1439	0.193962
arcC	SL1344_0525	594606..595499	+	297	carbamate kinase	up	1.14377	0.193797
cbiE	SL1344_2007	2106800..2107405	-	201	precorrin-6Y C5,15-methyltransferase	up	1.14364	0.193627
SL1344_0513	SL1344_0513	580570..581817	+	415	metabolite transport protein	up	1.14347	0.193414
rseC	SL1344_2601	2777727..2778206	-	159	sigma-E factor regulatory protein RseC	up	1.14344	0.193377
pgtP	SL1344_2367	2509846..2511237	+	463	phosphoglycerate transporter protein	up	1.14336	0.193279
gcvP	SL1344_3029	3232857..3235730	-	957	glycine dehydrogenase	up	1.14335	0.193264
traC	SL1344_P2_0101	p.84010..84693	-	684	conjugal transfer protein	up	1.14326	0.193154
celD	SL1344_1250	1350908..1351672	+	254	putative cel operon repressor	up	1.14306	0.192904
copR	SL1344_1035	1139959..1140705	-	248	response regulator	up	1.14236	0.192013
SL1344_0011	SL1344_0011	10841..11245	-	134	hypothetical protein	up	1.14208	0.191659
nucD2	SL1344_2686	2870219..2870689	-	156	putative lysozyme	up	1.14206	0.191637
SL1344_1403	SL1344_1403	1504670..1506376	-	568	hypothetical protein	up	1.14196	0.191517
serC	SL1344_0914	1018042..1019130	+	362	phosphoserine aminotransferase	up	1.14193	0.191469
SL1344_2797	SL1344_2797	2982016..2983200	+	394	putative transmembrane transport protein	up	1.14189	0.191427
SL1344_1439	SL1344_1439	1544456..1544659	-	67	hypothetical protein	up	1.14165	0.191123
aldB	SL1344_3645	3889288..3890826	-	512	aldehyde dehydrogenase B	up	1.14117	0.190516
SL1344_2213	SL1344_2213	2334914..2335243	-	109	bacteriophage holin, lambda family	up	1.1407	0.189922
hpcD	SL1344_1043	1148158..1148538	+	126	5-carboxymethyl-2-hydroxymuconate delta-isomerase	up	1.14026	0.189361
rcsA	SL1344_1911	2024995..2025618	+	207	colanic acid capsullar biosynthesis activation protein A	up	1.13969	0.188639
SL1344_3343	SL1344_3343	3562726..3563319	-	197	hypothetical protein	up	1.13965	0.188589
SL1344_0878	SL1344_0878	972397..974055	+	552	hypothetical protein	up	1.13918	0.187998
SL1344_1534	SL1344_1534	1650489..1652453	-	654	putative peptidase	up	1.13898	0.187738
SL1344_2490	SL1344_2490	2659201..2660010	-	269	putative anaerobic reductase component	up	1.1387	0.187382
SL1344_2733	SL1344_2733	2911390..2911674	+	94	regulator for maltose metabolism	up	1.13862	0.187288
cbiB	SL1344_2010	2109181..2110140	-	319	Cobalamin biosynthesis protein	up	1.1386	0.187267
umuD	SL1344_1926	2038731..2039150	-	139	DNA repair protein	up	1.13855	0.187198
SL1344_0163	SL1344_0163	191146..192417	+	423	hypothetical protein	up	1.13829	0.186871
SL1344_4134	SL1344_4134	4441123..4441728	-	201	bacteriophage protein	up	1.13826	0.186828
mog	SL1344_0008	8729..9319	+	196	molybdopterin biosynthesis Mog protein	up	1.13818	0.186729
SL1344_1464	SL1344_1464	1567242..1567541	-	99	hydrogenase isoenzymes formation protein	up	1.13813	0.18666
rfaY	SL1344_3682	3933080..3933634	-	184	lipopolysaccharide core biosynthesis protein	up	1.13805	0.186569
SL1344_3301	SL1344_3301	3514339..3515268	-	309	hypothetical protein	up	1.13772	0.18615
SL1344_0974	SL1344_0974	1079721..1080020	+	99	bacteriophage protein	up	1.13722	0.185513
yhjU	SL1344_3589	3827745..3829424	+	559	hypothetical protein	up	1.13718	0.185461
SL1344_4371	SL1344_4371	4704873..4705235	+	120	hypothetical protein	up	1.13702	0.185263
SL1344_4398	SL1344_4398	4731804..4732256	+	150	hypothetical protein	up	1.13617	0.184184
gidA	SL1344_3841	4103209..4105098	-	629	glucose inhibited division protein	up	1.13614	0.184137
SL1344_1725	SL1344_1725	1853698..1853952	-	84	hypothetical protein	up	1.13599	0.183946
pilM	SL1344_P2_0094	p.80235..80672	-	438	pilus protein	up	1.13587	0.1838
SL1344_3242	SL1344_3242	3458457..3458975	+	172	hypothetical protein	up	1.1358	0.183703
SL1344_4373	SL1344_4373	4705560..4706336	+	258	hypothetical protein	up	1.13533	0.183117
SL1344_1803	SL1344_1803	1923075..1923608	-	177	exported bacteriophage protein	up	1.13525	0.183006
SL1344_1298	SL1344_1298	1401973..1403091	-	372	lipoprotein	up	1.13522	0.182976
SL1344_3538	SL1344_3538	3762252..3762524	+	90	hypothetical protein	up	1.13497	0.182659
SL1344_0561	SL1344_0561	632728..633771	-	347	Putative GTP Binding protein	up	1.13483	0.182478
SL1344_2344	SL1344_2344	2484631..2484999	+	122	hypothetical protein	up	1.13476	0.182392
SL1344_1441	SL1344_1441	1545656..1546402	-	248	putative oxidoreductase	up	1.13374	0.181084
SL1344_4207	SL1344_4207	4531669..4532079	+	136	hypothetical protein	up	1.13353	0.180819
wcaE	SL1344_2088	2192034..2192780	-	248	glycosyltransferase	up	1.1334	0.180657
SL1344_0599	SL1344_0599	673192..675471	+	759	molybdopterin-containing oxidoreductase catalytic subunit	up	1.13272	0.179796
eutE	SL1344_2426	2571113..2572516	-	467	putative aldehyde dehydrogenase	up	1.13234	0.179305
coaE	SL1344_0140	163211..163831	-	206	dephospho-CoA kinase	up	1.13226	0.1792
imp	SL1344_0094	105813..108173	-	786	organic solvent tolerance protein	up	1.13221	0.179138
glgX	SL1344_3504	3725444..3727420	-	658	hypothetical protein	up	1.13209	0.178983
SL1344_3858	SL1344_3858	4127090..4127938	-	282	LysR family transcriptional regulatory protein	up	1.13184	0.17867
ybeK	SL1344_0650	724969..725904	-	311	nucleoside hydrolase	up	1.13182	0.17865
SL1344_3512	SL1344_3512	3736939..3737427	+	162	putative acetyltransferase	up	1.13148	0.178213
SL1344_1259	SL1344_1259	1360589..1361449	-	286	hypothetical protein	up	1.13066	0.177165
SL1344_3367	SL1344_3367	3594494..3594751	-	85	hypothetical protein	up	1.13059	0.177072
SL1344_3053	SL1344_3053	3259380..3260138	+	252	hypothetical protein	up	1.13045	0.176894
SL1344_1756	SL1344_1756	1882446..1884047	+	533	hypothetical protein	up	1.12954	0.175741
SL1344_4270	SL1344_4270	4599122..4600150	-	342	hypothetical protein	up	1.12934	0.175482
uhpB	SL1344_3755	4010364..4011866	-	500	two-component system sensor histidine kinase	up	1.12908	0.175143
ugpE	SL1344_3521	3745890..3746735	-	281	sn-Glycerol-3-phosphate transport system permease protein	up	1.12897	0.175004
SL1344_0986	SL1344_0986	1088568..1089272	+	234	Tail Assembly Protein	up	1.12826	0.174099
SL1344_3131	SL1344_3131	3339283..3340167	+	294	oxidoreductase	up	1.12751	0.173145
SL1344_1364	SL1344_1364	1466973..1467827	-	284	hypothetical protein	up	1.12742	0.173022
SL1344_0981	SL1344_0981	1085560..1085892	+	110	Minor Tail Component	up	1.12713	0.172652
ybhN	SL1344_0787	875405..876367	-	320	hypothetical protein	up	1.12708	0.172592
SL1344_1843	SL1344_1843	1959358..1959927	-	189	hypothetical protein	up	1.126	0.171208
SL1344_4364	SL1344_4364	4698567..4699793	+	408	alpha-ketoglutarate permease	up	1.12598	0.171178
SL1344_4020	SL1344_4020	4301680..4301946	-	88	hypothetical protein	up	1.12558	0.170672
SL1344_1085	SL1344_1085	1189629..1191116	+	495	hypothetical protein	up	1.12547	0.170532
SL1344_1792	SL1344_1792	1916257..1916457	-	66	hypothetical protein	up	1.12524	0.170228
SL1344_0786	SL1344_0786	874842..875402	+	186	putative inner membrane protein	up	1.12516	0.170124
nuoL	SL1344_2287	2425377..2427218	-	613	NADH dehydrogenase I subunit L	up	1.12498	0.169893
SL1344_2259	SL1344_2259	2394585..2395874	-	429	putative transport protein	up	1.12469	0.169524
yrfB	SL1344_3457	3666276..3666749	-	157	hypothetical protein	up	1.12448	0.169259
mdoC	SL1344_1086	1191133..1192287	-	384	Glucans biosynthesis protein C	up	1.12443	0.169193
SL1344_1451	SL1344_1451	1555043..1555708	+	221	hypothetical protein	up	1.12425	0.168965
traY	SL1344_P2_0056	44633..46864	-	2232	conjugal transfer protein	up	1.12411	0.168786
SL1344_2298	SL1344_2298	2437609..2437761	-	50	hypothetical protein	up	1.12391	0.168528
ldcC	SL1344_0235	276017..278158	+	713	lysine decarboxylase	up	1.12332	0.167768
tctE	SL1344_2768	2954935..2956350	-	471	putative two-component system sensor kinase	up	1.12325	0.167684
dmsA	SL1344_0902	1001888..1004332	+	814	anaerobic dimethyl sulfoxide reductase subunit A	up	1.12288	0.167198
dcuA	SL1344_4262	4590110..4591294	-	394	anaerobic C4-dicarboxylate transporter	up	1.12277	0.167068
hybE	SL1344_3119	3328515..3329003	-	162	hydrogenase-2 component protein	up	1.12241	0.166596
ubiX	SL1344_2325	2464298..2464867	-	189	putative decarboxylase	up	1.12217	0.166292
thrB	SL1344_0003	2801..3730	+	309	Homoserine kinase	up	1.12214	0.166259
btuE	SL1344_1275	1377496..1378047	+	183	putative glutathione peroxidase/vitamin B12 transport periplasmic protein BtuE	up	1.12166	0.165632
SL1344_2639	SL1344_2639	2819480..2819704	+	74	bacteriophage protein	up	1.12108	0.164884
SL1344_2342	SL1344_2342	2483667..2484041	-	124	bacteriophage protein	up	1.12083	0.164567
SL1344_4024	SL1344_4024	4306468..4307511	+	347	ABC transporter permease	up	1.1202	0.163755
yhdM	SL1344_3379	3603447..3603872	-	141	putative Zn(II)-responsive regulator	up	1.12014	0.163683
hpcB	SL1344_1042	1147297..1148148	+	283	3,4-dihydroxyphenylacetate 2,3-dioxygenase	up	1.11955	0.162918
bcfA	SL1344_0021	24469..25011	+	180	fimbrial subunit	up	1.1194	0.162722
SL1344_0348	SL1344_0348	398046..400334	+	762	putative cation transport atpase	up	1.11937	0.162686
SL1344_0969	SL1344_0969	1073508..1075562	+	684	Large Subunit of Terminase	up	1.11903	0.162252
feoA	SL1344_3472	3685412..3685639	+	75	putative ferrous iron transport protein	up	1.11895	0.162152
udk	SL1344_2099	2205274..2205915	-	213	uridine kinase	up	1.11891	0.1621
SL1344_4204	SL1344_4204	4527438..4528787	+	449	putative xanthine/uracil permeases family protein	up	1.11874	0.161881
tolA	SL1344_0729	814028..815251	+	407	tolA protein	up	1.11853	0.161607
nuc	SL1344_P2_0072	62341..62892	-	552	nuclease	up	1.11839	0.161417
SL1344_3058	SL1344_3058	3264067..3265083	-	338	zinc binding dehydrogenase	up	1.11838	0.161412
msbA	SL1344_0921	1027002..1028750	+	582	transport ATP-binding protein MsbA	up	1.11832	0.16133
pipA	SL1344_1026	1131870..1132550	-	226	hypothetical protein	up	1.11816	0.161127
SL1344_2940	SL1344_2940	3130782..3131924	-	380	hypothetical protein	up	1.11775	0.160597
SL1344_0028	SL1344_0028	31274..32119	+	281	hypothetical protein	up	1.11774	0.160591
iroC	SL1344_2759	2940149..2943802	+	1217	putative ABC transporter protein	up	1.11652	0.159008
allR	SL1344_0509	576052..576870	+	272	negative regulator of allantoin and glyoxylate utilization operons	up	1.11639	0.158846
SL1344_1324	SL1344_1324	1432112..1432840	-	242	putative transcriptional regulator	up	1.11627	0.158683
stfE	SL1344_0199	234790..235257	+	155	minor fimbrial subunit StfE	up	1.1162	0.158596
cdh	SL1344_4013	4296024..4296779	+	251	CDP-diglyceride hydrolase	up	1.1162	0.158593
ccmC1	SL1344_3783	4037841..4038578	-	245	protoheme transport protein C1 (cytochrome c-type biogenesis protein ccmc1)	up	1.11615	0.158537
SL1344_0517	SL1344_0517	584866..586164	+	432	putative permease	up	1.11544	0.157619
SL1344_2509	SL1344_2509	2683100..2683978	+	292	hypothetical protein	up	1.11526	0.15738
SL1344_2327	SL1344_2327	2466364..2467467	-	367	hypothetical protein	up	1.11518	0.157277
ugpA	SL1344_3522	3746732..3747619	-	295	glycerol-3-phosphate transport system permease protein	up	1.11501	0.157059
fimF	SL1344_0541	609180..609698	+	172	putative fimbrial protein in fimZ 5' region	up	1.11475	0.156718
SL1344_2537	SL1344_2537	2718443..2719369	+	308	putative transcriptional regulator	up	1.11473	0.1567
yfdC	SL1344_2362	2502523..2503464	+	313	hypothetical protein	up	1.11465	0.156586
SL1344_1917	SL1344_1917	2029450..2030361	-	303	hypothetical protein	up	1.11445	0.156336
holA	SL1344_0634	706899..707930	-	343	DNA polymerase III subunit delta	up	1.11439	0.156256
yicL	SL1344_3730	3987006..3987908	+	300	hypothetical protein	up	1.11435	0.156198
fliF	SL1344_1898	2014107..2015789	+	560	flagellar basal-body M-ring protein	up	1.11401	0.155767
traK	SL1344_P1_0029	29219..29959	-	741	conjugative transfer assembly protein	up	1.1135	0.155101
malE	SL1344_4166	4470620..4471819	-	399	periplasmic maltose-binding protein	up	1.11339	0.154961
SL1344_0377	SL1344_0377	435083..436294	+	403	efflux pump protein	up	1.11327	0.15481
SL1344_1457	SL1344_1457	1561006..1561953	+	315	hypothetical protein	up	1.11286	0.154273
pduG	SL1344_2019	2118568..2120400	+	610	propanediol utilization protein	up	1.1128	0.1542
fucK	SL1344_2957	3151558..3152976	+	472	L-fuculose kinase	up	1.1127	0.154061
SL1344_2580	SL1344_2580	2761263..2761403	-	46	putative bacteriophage protein	up	1.11261	0.153943
SL1344_2784	SL1344_2784	2970901..2971350	+	149	hypothetical protein	up	1.1125	0.153806
SL1344_2614	SL1344_2614	2789559..2790239	+	226	hypothetical protein	up	1.11243	0.153717
hxlB	SL1344_2740	2916910..2917473	-	187	6-phospho 3-hexuloisomerase	up	1.11225	0.153486
cobD	SL1344_0632	705187..706281	+	364	putative aminotransferase CobD	up	1.11224	0.153468
SL1344_0291	SL1344_0291	339522..339830	+	102	hypothetical protein	up	1.11197	0.153121
marA	SL1344_1449	1553947..1554336	-	129	multiple antibiotic resistance protein MarA	up	1.1113	0.152244
SL1344_1299	SL1344_1299	1403356..1406412	+	1018	FAD-binding protein	up	1.11088	0.151697
SL1344_3206	SL1344_3206	3420313..3420678	+	121	hypothetical protein	up	1.1107	0.151465
SL1344_2750	SL1344_2750	2929642..2929908	-	88	putative transposase	up	1.11015	0.150758
ybdH	SL1344_0590	663164..664252	-	362	putative oxidoreductase	up	1.11015	0.150754
narG	SL1344_1692	1815266..1819009	-	1247	respiratory nitrate reductase 1 subunit alpha	up	1.1098	0.150296
rpoE	SL1344_2604	2779841..2780416	-	191	RNA polymerase sigma-E factor (sigma-24)	up	1.10968	0.150138
rhtC	SL1344_3913	4186014..4186634	+	206	threonine efflux protein	up	1.10881	0.149007
SL1344_4212	SL1344_4212	4537151..4537297	+	48	hypothetical protein	up	1.1087	0.148864
SL1344_2266	SL1344_2266	2401669..2402826	+	385	putative lipopolysaccharide biosynthesis protein	up	1.1086	0.148743
SL1344_1880	SL1344_1880	1998180..1998932	-	250	putative ABC-transport ATP-binding protein	up	1.10826	0.148299
traQ	SL1344_P1_0013	15915..16208	-	294	conjugative transfer pilin chaperone protein	up	1.10813	0.148122
metC	SL1344_3135	3341698..3342885	+	395	beta-cystathionase	up	1.10807	0.148043
bglX	SL1344_2144	2258889..2261186	-	765	beta-glucosidase	up	1.10796	0.147903
SL1344_1927	SL1344_1927	2039277..2039438	-	53	hypothetical protein	up	1.10758	0.147412
SL1344_1560	SL1344_1560	1677004..1677720	-	238	hypothetical protein	up	1.10749	0.147289
SL1344_3142	SL1344_3142	3349642..3351813	-	723	hypothetical protein	up	1.10717	0.146879
ilvI	SL1344_0116	135901..137562	+	553	acetolactate synthase isozyme III large subunit	up	1.10691	0.146544
SL1344_1977	SL1344_1977	2080066..2080863	+	265	hypothetical protein	up	1.10682	0.146418
lrhA	SL1344_2299	2437841..2438779	-	312	NADH dehydrogenase operon transcriptional regulator	up	1.1062	0.145619
SL1344_4355	SL1344_4355	4686466..4687290	+	274	putative DNA-binding protein	up	1.10605	0.145411
SL1344_3748	SL1344_3748	4003543..4004901	-	452	PTS system galactitol-specific transporter subunit IIC	up	1.10557	0.144787
yiaO	SL1344_3638	3881288..3882274	+	328	hypothetical protein	up	1.10555	0.144764
SL1344_2189	SL1344_2189	2309225..2310211	+	328	hypothetical protein	up	1.10546	0.144649
SL1344_0648	SL1344_0648	721944..723623	-	559	chaperone heat shock protein	up	1.10509	0.144159
dnaE	SL1344_0232	269544..273026	+	1160	DNA polymerase III subunit alpha	up	1.10497	0.144013
hisQ	SL1344_2322	2461338..2462024	-	228	histidine transport system permease	up	1.10468	0.143623
yhjJ	SL1344_3578	3809888..3811375	-	495	putative zinc-protease	up	1.10462	0.143544
SL1344_0982	SL1344_0982	1085991..1086488	+	165	bacteriophage protein	up	1.10458	0.143504
ybhO	SL1344_0788	876367..877608	-	413	putative phospholipase	up	1.10441	0.143279
SL1344_0846	SL1344_0846	941970..943655	-	561	hypothetical protein	up	1.1036	0.14222
ppdB	SL1344_2977	3178270..3178833	-	187	prepilin peptidase dependent protein B	up	1.10357	0.142182
hyb0	SL1344_3124	3333347..3334465	-	372	hydrogenase-2 small chain protein	up	1.10347	0.142047
SL1344_1022	SL1344_1022	1129068..1129847	+	259	putative transcriptional regulator	up	1.10333	0.14187
apbA	SL1344_0428	486266..487177	-	303	2-dehydropantoate 2-reductase	up	1.10301	0.141442
SL1344_1023	SL1344_1023	1129896..1130177	+	93	putative acylphosphatase	up	1.10275	0.141111
SL1344_2556	SL1344_2556	2739833..2740534	-	233	bacteriophage protein	up	1.1027	0.14104
cbiM	SL1344_1999	2100685..2101422	-	245	cobalamin biosynthesis protein	up	1.10235	0.140583
yicJ	SL1344_3716	3968220..3969602	-	460	sodium:galactoside family symporter	up	1.10206	0.140198
SL1344_3238	SL1344_3238	3456032..3456427	+	131	hypothetical protein	up	1.10194	0.140046
cysP	SL1344_2407	2553141..2554157	-	338	thiosulfate-binding protein	up	1.10193	0.140031
ptsO	SL1344_3296	3509076..3509348	+	90	phosphocarrier protein (nitrogen related hpr)	up	1.10149	0.139452
aroH	SL1344_1281	1382251..1383297	-	348	3-deoxy-D-arabinoheptulosonate-7-phosphate synthase	up	1.10147	0.139434
SL1344_2350	SL1344_2350	2490072..2490620	-	182	hypothetical protein	up	1.10136	0.139283
SL1344_0858	SL1344_0858	951857..952330	+	157	hypothetical protein	up	1.10136	0.139283
rnz	SL1344_2282	2417376..2418293	+	305	Ribonuclease Z	up	1.10126	0.13916
SL1344_1486	SL1344_1486	1590134..1591585	+	483	putative Na+/H+ antiporter	up	1.1012	0.139074
SL1344_4015	SL1344_4015	4298387..4299346	+	319	putative carbohydrate kinase	up	1.10086	0.138628
SL1344_1151	SL1344_1151	1253570..1253827	+	85	hypothetical protein	up	1.10081	0.138569
SL1344_3049	SL1344_3049	3255047..3255754	+	235	hypothetical protein	up	1.1006	0.138288
hyaD	SL1344_1717	1845336..1845932	+	198	hydrogenase-1 operon protein HyaD	up	1.10004	0.137561
SL1344_0791	SL1344_0791	878868..879974	-	368	putative inner membrane protein	up	1.1	0.137509
allA	SL1344_0508	575491..575973	+	160	ureidoglycolate hydrolase	up	1.09992	0.137395
modA	SL1344_0758	844929..845702	+	257	molybdate-binding periplasmic protein	up	1.09973	0.137154
xseB	SL1344_0418	476902..477144	-	80	exodeoxyribonuclease small subunit	up	1.09967	0.137065
pduJ	SL1344_2021	2120759..2121034	+	91	propanediol utilization protein	up	1.09965	0.137048
SL1344_2387	SL1344_2387	2534486..2535412	-	308	putative transcriptional regulator	up	1.09964	0.137029
SL1344_4409	SL1344_4409	4742937..4744037	+	366	putative inner membrane protein	up	1.09934	0.136643
SL1344_3250	SL1344_3250	3464023..3464742	-	239	hypothetical protein	up	1.09911	0.136333
bcfE	SL1344_0025	29433..29978	+	181	fimbrial subunit	up	1.09869	0.13578
hybF	SL1344_3118	3328181..3328522	-	113	hydrogenase-2 component protein	up	1.09861	0.13568
SL1344_1702	SL1344_1702	1828965..1829354	-	129	putative regulator	up	1.09857	0.135631
cpdB	SL1344_4336	4660140..4662083	-	647	2',3'-cyclic-nucleotide 2'-phosphodiesterase	up	1.09851	0.135542
fdx	SL1344_2500	2675576..2675911	-	111	ferredoxin	up	1.09813	0.135047
SL1344_4372	SL1344_4372	4705235..4705537	+	100	hypothetical protein	up	1.09811	0.135017
yiiD	SL1344_3975	4260083..4261072	+	329	putative acetyltransferase	up	1.0977	0.134487
hypE	SL1344_2838	3025052..3026062	+	336	hydrogenase isoenzymes formation protein HypE	up	1.09754	0.134268
SL1344_0957	SL1344_0957	1065872..1066105	+	77	DNA Damage Inducible Protein	up	1.09748	0.134201
pheS	SL1344_1271	1372531..1373514	+	327	phenylalanyl-tRNA synthetase subunit alpha	up	1.09744	0.13414
tal	SL1344_2436	2580246..2581196	+	316	Transaldolase	up	1.09741	0.134101
fusA	SL1344_3413	3621040..3623154	-	704	elongation factor G	up	1.09728	0.133938
kdpE	SL1344_0684	765750..766427	-	225	KDP operon transcriptional regulatory protein	up	1.09666	0.133118
SL1344_4501	SL1344_4501	4850254..4850943	-	229	putative outer membrane protein	up	1.09629	0.132626
deoA	SL1344_4495	4842914..4844236	+	440	thymidine phosphorylase	up	1.09618	0.132488
trkH	SL1344_3939	4215218..4216669	+	483	trk system potassium uptake protein	up	1.09607	0.132342
napG	SL1344_2228	2353432..2354127	-	231	ferredoxin-type protein NapG	up	1.0957	0.131855
sgaB	SL1344_4317	4647226..4647531	+	101	putative PTS system IIB protein	up	1.09561	0.131735
SL1344_0938	SL1344_0938	1049647..1050108	-	153	putative transcriptional regulator	up	1.09531	0.131335
lpfC	SL1344_3604	3845430..3847958	-	842	outer membrane usher protein (LpfC)	up	1.09504	0.130989
fabA	SL1344_1007	1114230..1114748	-	172	D-3-hydroxydecanoyl-(acyl carrier-protein) dehydratase	up	1.09476	0.130617
SL1344_2372	SL1344_2372	2516849..2518084	+	411	hypothetical protein	up	1.09443	0.13018
SL1344_4416	SL1344_4416	4750352..4751371	-	339	putative alcohol dehydrogenase	up	1.09388	0.129451
srgA	SL1344_P1_0094	86518..87171	+	654	putative thiol-disulfide isomerase or thioredoxin	up	1.09384	0.129396
caiT	SL1344_0075	86689..88206	-	505	carnitine transporter	up	1.09375	0.129282
fumB	SL1344_4237	4566657..4568303	-	548	fumarate hydratase class I	up	1.09359	0.129071
SL1344_2671	SL1344_2671	2860773..2861288	-	171	major tail tube protein	up	1.09356	0.129038
SL1344_2514	SL1344_2514	2688027..2688665	-	212	hypothetical protein	up	1.09342	0.128844
lepA	SL1344_2545	2724489..2726288	-	599	GTP-binding protein LepA	up	1.09316	0.128509
hypD	SL1344_2837	3023934..3025055	+	373	hydrogenase expression/formation protein HypD	up	1.09304	0.12834
SL1344_3225	SL1344_3225	3442143..3442976	-	277	putative transcriptional repressor	up	1.09266	0.127844
SL1344_4404	SL1344_4404	4736267..4737454	+	395	putative inner membrane protein	up	1.09234	0.127426
SL1344_0501	SL1344_0501	566610..569024	+	804	hypothetical protein	up	1.09218	0.127212
SL1344_3772	SL1344_3772	4027697..4028059	-	120	hypothetical protein	up	1.092	0.126975
ampD	SL1344_0146	169358..169921	+	187	AmpD protein (anhydro-N-acetylmuramyl-tripeptide amidase)	up	1.09173	0.126612
SL1344_1961	SL1344_1961	2066509..2067414	-	301	bacteriophage protein	up	1.09161	0.126463
yhjE	SL1344_3574	3804377..3805699	+	440	metabolite transport protein	up	1.09151	0.12632
emrB	SL1344_2800	2985543..2987081	+	512	multidrug resistance protein B	up	1.0914	0.126186
SL1344_2109	SL1344_2109	2223562..2224446	+	294	hypothetical protein	up	1.09128	0.126018
udg	SL1344_2057	2155673..2156839	-	388	UDP-glucose 6-dehydrogenase	up	1.0912	0.125909
dmsC	SL1344_0904	1004962..1005825	+	287	anaerobic dimethyl sulfoxide reductase chain C	up	1.09116	0.12586
SL1344_1934	SL1344_1934	2045576..2045989	-	137	bacteriophage protein	up	1.09109	0.125773
narH	SL1344_1691	1813734..1815269	-	511	respiratory nitrate reductase 1 subunit beta	up	1.09102	0.125683
eutJ	SL1344_2425	2570263..2571102	-	279	putative ethanolamine utilization protein EutJ	up	1.09081	0.125395
dadA	SL1344_1731	1859542..1860840	-	432	D-amino acid dehydrogenase small subunit	up	1.09058	0.125092
stjB	SL1344_4499	4847047..4849455	-	802	fimbrial usher protein	up	1.09056	0.125073
SL1344_2112	SL1344_2112	2227400..2228761	+	453	putative protease	up	1.09053	0.125032
tyrB	SL1344_4184	4490595..4491788	+	397	aromatic-amino-acid aminotransferase	up	1.09051	0.125004
SL1344_3896	SL1344_3896	4171105..4171647	+	180	putative inner membrane protein	up	1.09051	0.125002
SL1344_3566	SL1344_3566	3794701..3795678	-	325	putative phosphosugar-binding protein	up	1.09017	0.124555
SL1344_0694	SL1344_0694	778868..779800	+	310	hypothetical protein	up	1.09004	0.124378
SL1344_3565	SL1344_3565	3793792..3794637	-	281	putative carbohydrate kinase	up	1.08978	0.124031
purL	SL1344_2527	2705971..2709858	-	1295	Phosphoribosylformylglycinamidine synthase	up	1.08973	0.123977
SL1344_3162	SL1344_3162	3371636..3372799	+	387	hypothetical protein	up	1.08947	0.123628
SL1344_1289	SL1344_1289	1392590..1393480	+	296	putative HTH-type transcriptional regulator	up	1.0888	0.122733
SL1344_3182	SL1344_3182	3393519..3394532	-	337	glycoprotease	up	1.08867	0.122565
purB	SL1344_1170	1276340..1277710	-	456	adenylosuccinate lyase	up	1.08857	0.12244
recE	SL1344_2597	2771095..2774295	+	1066	exodeoxyribonuclease VIII	up	1.08822	0.121966
yaiW	SL1344_0372	431080..432174	+	364	putative lipoprotein	up	1.0882	0.121947
SL1344_1795	SL1344_1795	1918290..1918904	+	204	hypothetical protein	up	1.08812	0.121842
pdxJ	SL1344_2540	2720159..2720890	-	243	Pyridoxal phosphate biosynthetic protein pdxJ	up	1.08802	0.121708
rbsD	SL1344_3848	4112970..4113389	+	139	high affinity ribose transport protein RbsD	up	1.08785	0.121482
finO	SL1344_P1_0001	21..584	-	564	conjugative transfer regulatory protein	up	1.0878	0.121415
ydhB	SL1344_1361	1463843..1464775	+	310	putative transcriptional regulator	up	1.0876	0.12115
SL1344_2223	SL1344_2223	2345109..2346152	-	347	cytochrome C-type biogenesis protein H2	up	1.0875	0.121009
nuoA	SL1344_2297	2436771..2437214	-	147	NADH dehydrogenase I subunit A	up	1.08721	0.120634
SL1344_2438	SL1344_2438	2583279..2583509	-	76	hypothetical protein	up	1.08682	0.120108
SL1344_1975	SL1344_1975	2078541..2078783	+	80	bacteriophage protein	up	1.08666	0.119907
SL1344_3704	SL1344_3704	3951856..3952473	+	205	hypothetical protein	up	1.08606	0.119104
rfaP	SL1344_3687	3937262..3938059	-	265	lipopolysaccharide core biosynthesis protein	up	1.08595	0.11896
lysC	SL1344_4156	4459759..4461108	-	449	lysine-sensitive aspartokinase III	up	1.08571	0.118635
SL1344_4490	SL1344_4490	4837493..4838566	+	357	hypothetical protein	up	1.08569	0.118616
cobS	SL1344_1993	2096115..2096858	-	247	cobalamin (5'-phosphate) synthase	up	1.08534	0.118149
SL1344_3144	SL1344_3144	3353326..3353808	+	160	membrane transport protein	up	1.0852	0.117967
SL1344_3499	SL1344_3499	3718352..3719257	+	301	dihydrodipicolinate synthase	up	1.08511	0.117842
tesA	SL1344_0499	565342..565956	-	204	acyl-coA thioesterase I	up	1.08488	0.117539
SL1344_2917	SL1344_2917	3100549..3101469	-	306	hypothetical protein	up	1.08462	0.11719
SL1344_1469	SL1344_1469	1572186..1573277	+	363	putative secreted hydrolase	up	1.08444	0.116952
SL1344_2547	SL1344_2547	2729043..2729588	+	181	putative transposase	up	1.08391	0.116243
baeR	SL1344_2108	2222253..2222975	+	240	putative two-component system response regulator	up	1.0839	0.116229
pagD	SL1344_1183	1288029..1288292	-	87	putative outer membrane virulence protein (PagD)	up	1.08381	0.116118
SL1344_1065	SL1344_1065	1171598..1172479	-	293	putative transcriptional regulator	up	1.0837	0.115959
SL1344_2916	SL1344_2916	3100256..3100552	-	98	hypothetical protein	up	1.08342	0.115593
tdcB	SL1344_3216	3432091..3433080	-	329	catabolic threonine dehydratase	up	1.08306	0.115119
SL1344_1864	SL1344_1864	1983700..1984257	-	185	hypothetical protein	up	1.08296	0.11498
yifK	SL1344_3889	4160965..4162350	+	461	amino acid permease	up	1.08271	0.114645
SL1344_2551	SL1344_2551	2731592..2732416	-	274	bacteriophage protein	up	1.08264	0.114556
SL1344_3156	SL1344_3156	3366586..3367167	-	193	hypothetical protein	up	1.08256	0.114451
yneB	SL1344_4027	4309589..4310464	+	291	putative aldolase	up	1.0825	0.114369
yeiB	SL1344_2169	2287003..2288145	-	380	hypothetical protein	up	1.08238	0.114208
gtgF	SL1344_0996	1099845..1100036	-	63	bacteriophage encoded virulence protein	up	1.08229	0.114093
nuoK	SL1344_2288	2427215..2427517	-	100	NADH dehydrogenase I chain k	up	1.0822	0.113972
rpsN	SL1344_3394	3611322..3611612	-	96	30S ribosomal protein S14	up	1.08219	0.113957
hpaI	SL1344_1045	1149495..1150286	+	263	2,4-dihydroxyhept-2-ene-1,7-dioic acid aldolase	up	1.08218	0.113942
flrR	SL1344_2821	3009083..3010216	+	377	Nitric oxide reductase FlRd-NAD	up	1.08199	0.113685
SL1344_4345	SL1344_4345	4672543..4673751	-	402	putative sugar transporter	up	1.08191	0.113582
SL1344_2120	SL1344_2120	2235255..2236259	+	334	putative hydrolase	up	1.0818	0.113436
narW	SL1344_1510	1622821..1623516	+	231	respiratory nitrate reductase 2 subunit delta	up	1.08082	0.112133
yhjL	SL1344_3581	3815219..3818761	-	1180	putative polysaccharide biosynthesis protein subunit C	up	1.08059	0.111817
tdcC	SL1344_3215	3430739..3432070	-	443	threonine/serine transporter	up	1.08023	0.111337
ybbB	SL1344_0506	573174..574268	-	364	hypothetical protein	up	1.08005	0.111097
scsC	SL1344_1054	1158770..1159393	+	207	secreted protein, suppressor for copper-sensitivity C	up	1.0799	0.110892
pgpB	SL1344_1642	1760002..1760766	-	254	phosphatidylglycerophosphatase B	up	1.07986	0.110845
SL1344_2380	SL1344_2380	2527433..2527825	+	130	hypothetical protein	up	1.07985	0.110833
SL1344_2559	SL1344_2559	2743940..2744257	-	105	bacteriophage protein	up	1.07939	0.110213
SL1344_2552A	SL1344_2552A	2734839..2735081	-	80	bacteriophage protein	up	1.07893	0.109596
gsk	SL1344_0484	548485..549789	+	434	inosine-guanosine kinase	up	1.07887	0.109527
SL1344_2329	SL1344_2329	2468981..2470378	-	465	putative amino acid decarboxylase	up	1.07883	0.109471
cbiQ	SL1344_1997	2099738..2100415	-	225	putative cobalt transport protein	up	1.07866	0.109244
SL1344_1156	SL1344_1156	1260714..1261958	+	414	ABC transporter	up	1.07858	0.10914
pduL	SL1344_2023	2121520..2122152	+	210	propanediol utilization protein	up	1.07828	0.108735
SL1344_2637	SL1344_2637	2818847..2819185	+	112	bacteriophage protein	up	1.07825	0.108697
acrF	SL1344_3364	3583693..3586806	+	1037	acriflavin resistance protein F	up	1.07803	0.108393
nuoJ	SL1344_2289	2427514..2428068	-	184	NADH dehydrogenase I subunit J	up	1.07764	0.107877
asrA	SL1344_2510	2684160..2685203	+	347	anaerobic sulfite reductase subunit A	up	1.07764	0.10787
SL1344_2716	SL1344_2716	2894442..2895008	-	188	bacteriophage polarity suppression protein	up	1.07754	0.10774
rcK	SL1344_P1_0096	88293..88850	+	558	resistance to complement killing	up	1.07723	0.107323
SL1344_2744	SL1344_2744	2923005..2923880	+	291	DNA-binding bacteriophage protein	up	1.07721	0.107306
SL1344_1278	SL1344_1278	1379651..1380364	+	237	hypothetical protein	up	1.07674	0.106667
SL1344_1952	SL1344_1952	2060954..2061304	-	116	bacteriophage protein	up	1.07667	0.106581
moaA	SL1344_0778	869893..870882	+	329	molybdenum cofactor biosynthesis protein A	up	1.0766	0.106483
SL1344_4447	SL1344_4447	4791267..4792538	-	423	hypothetical protein	up	1.0762	0.105946
SL1344_1982	SL1344_1982	2084162..2086330	+	722	hypothetical protein	up	1.07618	0.105913
stcC	SL1344_2127	2241571..2244060	-	829	putative outer membrane usher protein	up	1.07617	0.105905
yfiA	SL1344_2624	2808081..2808419	+	112	putative sigma(54) modulation protein	up	1.07615	0.105881
aroE	SL1344_1293	1397273..1398139	-	288	shikimate 5-dehydrogenase	up	1.07594	0.105596
SL1344_1288	SL1344_1288	1391363..1392127	-	254	putative electron transfer flavoprotein subunit	up	1.07594	0.105592
SL1344_1171	SL1344_1171	1277714..1278361	-	215	hypothetical protein	up	1.07553	0.105042
poxB	SL1344_0874	966644..968362	-	572	pyruvate dehydrogenase	up	1.07552	0.10503
SL1344_P1_0074	SL1344_P1_0074	69880..70365	-	486	putative inner membrane protein	up	1.07532	0.104767
sinR	SL1344_0300	348088..349035	+	315	LysR family transcriptional regulator	up	1.07517	0.104569
tehA	SL1344_1539	1655798..1656811	-	337	tellurite resistance protein TehA	up	1.07504	0.104396
SL1344_3992	SL1344_3992	4274934..4275248	-	104	hypothetical protein	up	1.07502	0.10436
SL1344_4374	SL1344_4374	4706348..4706992	+	214	hypothetical protein	up	1.075	0.104338
SL1344_4508	SL1344_4508	4857739..4859406	-	555	ABC transporter	up	1.07487	0.104164
SL1344_2923	SL1344_2923	3106052..3108715	-	887	hypothetical protein	up	1.07477	0.104032
SL1344_2562	SL1344_2562	2745475..2745876	-	133	bacteriophage protein	up	1.07467	0.1039
nirC	SL1344_3443	3648130..3648939	+	269	putative nitrite transporter	up	1.0744	0.103534
rfaJ	SL1344_3683	3933801..3934811	-	336	lipopolysaccharide 1,2-glucosyltransferase	up	1.0744	0.103531
SL1344_4186	SL1344_4186	4492817..4493233	+	138	hypothetical protein	up	1.07417	0.103224
hutC	SL1344_0766	853349..854026	+	225	histidine utilization repressor	up	1.07394	0.102909
SL1344_3550	SL1344_3550	3773156..3774280	-	374	putative ABC-2 type superfamily transport protein	up	1.07383	0.102764
ydfB	SL1344_P2_0043	30103..30369	+	267	conserved hypothetical plasmid protein	up	1.07365	0.102521
napC	SL1344_2225	2351399..2352001	-	200	cytochrome c-type protein NapC	up	1.07358	0.102426
cobT	SL1344_1992	2095018..2096088	-	356	Nicotinate-nucleotide--dimethylbenzimidazole phosphoribosyltransferase	up	1.07356	0.102398
SL1344_2780	SL1344_2780	2968276..2968434	-	52	hypothetical protein	up	1.07346	0.102267
cutC	SL1344_1842	1958592..1959338	-	248	putative copper homeostasis protein	up	1.0733	0.102057
ytfJ	SL1344_4338	4663081..4663638	-	185	hypothetical protein	up	1.07317	0.101874
fimI	SL1344_0537	604236..604769	+	177	major pilin protein	up	1.07301	0.10166
envF	SL1344_1179	1285042..1285830	-	262	lipoprotein	up	1.07292	0.101542
dsbA	SL1344_3166	3377022..3377693	+	223	disulfide isomerase	up	1.07285	0.101446
vacJ	SL1344_2361	2501479..2502234	-	251	VacJ lipoprotein	up	1.07279	0.101372
SL1344_3126	SL1344_3126	3335027..3336670	-	547	methyl-accepting chemotaxis protein	up	1.07268	0.101221
SL1344_4309	SL1344_4309	4638946..4640109	+	387	hypothetical protein	up	1.07263	0.101146
SL1344_4254	SL1344_4254	4583430..4583921	+	163	Putative acetyltransferase	up	1.07206	0.10039
pgtB	SL1344_2365	2506214..2508220	-	668	phosphoglycerate transport system sensor protein PgtB	up	1.07191	0.100187
SL1344_P2_0039	SL1344_P2_0039	27290..27883	+	594	conserved hypothetical plasmid protein	up	1.07157	0.0997236
SL1344_0045	SL1344_0045	52649..52864	+	71	hypothetical protein	up	1.07132	0.0993899
SL1344_1196	SL1344_1196	1300843..1301976	-	377	hypothetical protein	up	1.07122	0.0992522
pilT	SL1344_3074	3280649..3281629	-	326	Type II secretion, ATP-binding, protein	up	1.07091	0.0988424
dxs	SL1344_0416	474116..475978	-	620	1-deoxy-D-xylulose-5-phosphate synthase	up	1.0709	0.0988184
SL1344_3418	SL1344_3418	3624968..3625354	-	128	hypothetical protein	up	1.07073	0.0985934
SL1344_1866	SL1344_1866	1985490..1986128	-	212	Putative sugar phosphate isomerase	up	1.07063	0.0984562
SL1344_0534	SL1344_0534	601976..602188	-	70	hypothetical protein	up	1.07009	0.0977316
SL1344_4487	SL1344_4487	4833702..4834379	+	225	hypothetical protein	up	1.07004	0.0976711
SL1344_4149	SL1344_4149	4455255..4456682	-	475	Phage tail sheath protein	up	1.06999	0.0975922
SL1344_4137	SL1344_4137	4444106..4445221	-	371	putative bacteriophage protein	up	1.06991	0.0974842
ydeZ	SL1344_4025	4307508..4308509	+	333	putative ABC transporter, membrane component	up	1.06986	0.0974284
SL1344_2047	SL1344_2047	2146146..2146970	-	274	hypothetical protein	up	1.06966	0.0971468
rfaI	SL1344_3684	3934829..3935842	-	337	lipopolysaccharide 1,3-galactosyltransferase	up	1.06961	0.0970862
hyaA	SL1344_1714	1841681..1842799	+	372	hydrogenase-1 small subunit	up	1.06952	0.0969569
SL1344_3370	SL1344_3370	3596148..3596690	-	180	hypothetical protein	up	1.06943	0.0968473
SL1344_1931	SL1344_1931	2043913..2044500	-	195	putative bacteriophage tail protein	up	1.0694	0.0967994
SL1344_2901	SL1344_2901	3086336..3087763	+	475	hypothetical protein	up	1.06927	0.0966272
SL1344_3042	SL1344_3042	3248309..3248944	-	211	membrane transport protein	up	1.06916	0.0964783
slyA	SL1344_2899	3085168..3085572	-	134	putative regulatory protein	up	1.06914	0.0964548
SL1344_1575	SL1344_1575	1693815..1694006	-	63	putative lipoprotein	up	1.06912	0.0964233
rnG	SL1344_3342	3561267..3562736	-	489	ribonuclease G	up	1.06901	0.0962789
mreD	SL1344_3344	3563328..3563819	-	163	rod shape-determining protein	up	1.0687	0.0958507
SL1344_3857	SL1344_3857	4120254..4120958	-	234	20.8 kDa protein in rbsr-rrsc intergenic region	up	1.06855	0.0956567
rnfG	SL1344_1387	1486739..1487359	-	206	Electron transport complex protein rnfG	up	1.06838	0.0954205
mtgA	SL1344_3298	3510304..3511032	-	242	monofunctional biosynthetic peptidoglycan transglycosylase	up	1.06827	0.0952701
ppdD	SL1344_0144	167718..168155	-	145	prepilin peptidase dependent protein D	up	1.06826	0.0952656
phnV	SL1344_0420	478846..479643	-	265	membrane component of 2-aminoethylphosphonate transporter	up	1.0678	0.0946375
phnA	SL1344_4226	4551459..4551794	-	111	hypothetical protein	up	1.06773	0.0945468
SL1344_4449	SL1344_4449	4794345..4794860	+	171	putative inner membrane protein	up	1.06769	0.0944883
fliB	SL1344_1887	2003942..2005147	-	401	lysine-N-methylase	up	1.06764	0.0944255
btuD	SL1344_1276	1378047..1378796	+	249	vitamin B12 ABC transport ATP-binding protein	up	1.06715	0.0937572
ybeF	SL1344_0622	695521..696474	-	317	lysR family transcriptional regulator	up	1.0668	0.0932863
ppdA	SL1344_2978	3178824..3179294	-	156	prepilin peptidase dependent protein A	up	1.06665	0.093093
eutL	SL1344_2419	2563383..2564042	-	219	ethanolamine utilization protein EutL	up	1.06658	0.0929944
tag	SL1344_3608	3850667..3851248	+	193	3-methyladenine DNA glycosylase	up	1.06645	0.09282
hutU	SL1344_0767	854223..855908	+	561	urocanate hydratase	up	1.06635	0.0926748
ydfA	SL1344_P2_0042	29575..30009	-	435	conserved hypothetical plasmid protein	up	1.06624	0.0925288
SL1344_2728	SL1344_2728	2905815..2906030	+	71	hypothetical protein	up	1.06611	0.0923556
treR	SL1344_4386	4718940..4719887	-	315	trehalose operon repressor	up	1.06569	0.0917874
SL1344_1783	SL1344_1783	1909131..1909295	-	54	hypothetical protein	up	1.06567	0.0917599
yajC	SL1344_0401	461457..461789	+	110	hypothetical protein	up	1.06561	0.0916811
SL1344_2998	SL1344_2998	3202421..3203284	-	287	regulatory protein	up	1.06551	0.0915404
norM	SL1344_1357	1458814..1460187	-	457	multidrug resistance protein norM	up	1.06544	0.09145
glgX	SL1344_1488	1592913..1594988	-	691	glycogen debranching protein	up	1.0654	0.0913908
SL1344_0844	SL1344_0844	939854..941065	-	403	hypothetical protein	up	1.0651	0.0909881
SL1344_P1_0047	SL1344_P1_0047	42984..43397	-	414	predicted protein	up	1.06507	0.0909523
rfaC	SL1344_3678	3928611..3929564	+	317	lipopolysaccharide heptosyltransferase-1	up	1.06506	0.0909283
cbiH	SL1344_2003	2103714..2104439	-	241	precorrin-3 C17-methyltransferase	up	1.06472	0.0904756
SL1344_4359	SL1344_4359	4690940..4691773	+	277	myo-inositol catabolism protein	up	1.06458	0.0902885
SL1344_P1_0045	SL1344_P1_0045	42148..42885	-	738	putative inner membrane protein	up	1.06409	0.0896151
SL1344_4135	SL1344_4135	4441733..4443478	-	581	bacteriophage protein	up	1.06402	0.0895255
SL1344_2663	SL1344_2663	2851713..2853893	+	726	putative type I secretion protein, ATP-binding protein	up	1.06396	0.0894384
hypC	SL1344_2836	3023662..3023934	+	90	hydrogenase isoenzymes formation protein HypC	up	1.06377	0.0891811
cyaA	SL1344_3894	4167912..4170458	+	848	adenylate cyclase	up	1.06356	0.088901
SL1344_P1_0091	SL1344_P1_0091	84419..85294	+	876	predicted protein	up	1.06355	0.0888927
codB	SL1344_3305	3523255..3524508	+	417	cytosine permease	up	1.0635	0.0888205
SL1344_2343	SL1344_2343	2484214..2484462	+	82	putative DNA-binding protein	up	1.06342	0.0887073
ygaF	SL1344_2774	2961420..2962688	+	422	putative GAB DTP gene cluster repressor	up	1.06331	0.0885675
SL1344_1767	SL1344_1767	1893337..1893480	-	47	hypothetical protein	up	1.06323	0.0884536
SL1344_2554	SL1344_2554	2738544..2739191	-	215	bacteriophage protein	up	1.06322	0.0884385
SL1344_3563	SL1344_3563	3791317..3792360	-	347	L-asparginase	up	1.063	0.0881384
serS	SL1344_0901	1000359..1001651	+	430	seryl-tRNA synthetase	up	1.06295	0.0880701
SL1344_3750	SL1344_3750	4005261..4005734	-	157	putative phosphoenolpyruvate-dependent sugar phosphotransferase system, eiia 2	up	1.06294	0.0880612
SL1344_1207	SL1344_1207	1308623..1308805	+	60	hypothetical protein	up	1.06267	0.087697
SL1344_0344	SL1344_0344	391476..391835	+	119	lipoprotein	up	1.06253	0.0875017
SL1344_3570	SL1344_3570	3800431..3800787	+	118	bacteriophage-like lysozyme	up	1.0624	0.0873295
SL1344_2993	SL1344_2993	3196444..3197151	-	235	hypothetical protein	up	1.0624	0.0873281
SL1344_0836	SL1344_0836	932439..932864	-	141	putative inner membrane protein	up	1.06209	0.0868996
rna	SL1344_0605	679477..680283	-	268	ribonuclease I	up	1.06206	0.0868606
SL1344_3210	SL1344_3210	3422720..3424030	-	436	hypothetical protein	up	1.06201	0.0867999
lysR	SL1344_2992	3195537..3196472	+	311	transcriptional activator protein LysR	up	1.06201	0.0867998
ampE	SL1344_0147	169918..170772	+	284	AmpE protein	up	1.06171	0.086387
SL1344_0707	SL1344_0707	790296..791129	+	277	putative glycosyltransferase, cell wall biogenesis	up	1.0616	0.0862469
SL1344_0952	SL1344_0952	1062811..1063794	+	327	Gifsy-2 replication Protein O	up	1.0616	0.0862346
rseA	SL1344_2603	2779159..2779809	-	216	sigma-E factor negative regulatory protein	up	1.06116	0.0856472
SL1344_0015	SL1344_0015	16088..16432	+	114	bacteriophage protein	up	1.06115	0.0856286
potE	SL1344_0682	761474..762793	-	439	putrescine-ornithine antiporter	up	1.06107	0.0855216
lytB	SL1344_0050	57796..58746	+	316	LytB protein	up	1.06087	0.0852494
SL1344_3159	SL1344_3159	3368438..3369070	-	210	hypothetical protein	up	1.06076	0.0851032
SL1344_2303	SL1344_2303	2443613..2444290	-	225	putative phosphatase	up	1.06071	0.0850341
yhfC	SL1344_3440	3643554..3644735	+	393	hypothetical protein	up	1.06062	0.084903
SL1344_1599	SL1344_1599	1718053..1720035	-	660	invasin-like protein	up	1.06053	0.0847885
SL1344_2522	SL1344_2522	2699867..2701327	+	486	putative transmembrane transport protein	up	1.06045	0.0846715
fucA	SL1344_2954	3147132..3147779	-	215	fuculose-1-phosphate aldolase	up	1.06042	0.0846338
iroN	SL1344_2762	2946165..2948345	-	726	TonB-dependent outer membrane siderophore receptor protein	up	1.06037	0.0845659
SL1344_3623	SL1344_3623	3864682..3865677	+	331	hypothetical protein	up	1.06034	0.0845265
SL1344_4239	SL1344_4239	4569886..4570152	-	88	hypothetical protein	up	1.06023	0.0843794
SL1344_0661	SL1344_0661	736708..737283	-	191	hypothetical protein	up	1.05997	0.0840222
SL1344_0031	SL1344_0031	33364..34368	+	334	putative transcriptional regulator (lysR family)	up	1.05981	0.0838036
nadC	SL1344_0145	168377..169123	-	248	nicotinate-nucleotide pyrophosphorylase	up	1.05933	0.0831468
ribD	SL1344_0410	469330..470433	+	367	riboflavin biosynthesis protein RibD	up	1.05928	0.0830805
argE	SL1344_4070	4359711..4360862	-	383	acetylornithine deacetylase	up	1.05926	0.0830594
pbpC	SL1344_2493	2663163..2665478	-	771	penicillin-binding protein 1C	up	1.05878	0.0824069
ycaI	SL1344_0920	1024701..1026965	+	754	putative competence-related protein	up	1.05854	0.0820692
sciB	SL1344_0261	305722..306717	-	331	hypothetical protein	up	1.05852	0.0820469
SL1344_2634	SL1344_2634	2817762..2818115	+	117	bacteriophage protein	up	1.05842	0.0819129
SL1344_0473	SL1344_0473	538423..538590	-	55	hypothetical protein	up	1.05829	0.081737
ccmC2	SL1344_2223E	2349316..2350062	-	248	protoheme transport protein	up	1.05815	0.0815488
SL1344_4323	SL1344_4323	4650817..4651023	+	68	hypothetical protein	up	1.05805	0.081409
SL1344_3541	SL1344_3541	3763766..3765964	+	732	heavy metal-transporting ATPase	up	1.05786	0.0811445
sgaA	SL1344_4318	4647541..4648005	+	154	sugar phosphotransferase	up	1.05784	0.0811162
ybjC	SL1344_0849	944768..945058	+	96	hypothetical protein	up	1.05743	0.0805628
SL1344_3966	SL1344_3966	4252183..4253034	-	283	hypothetical protein	up	1.05725	0.0803223
nlpC	SL1344_1277	1378873..1379337	+	154	putative lipoprotein	up	1.05724	0.0803052
SL1344_3000	SL1344_3000	3203985..3205214	+	409	amino acid transport protein	up	1.05701	0.0799932
SL1344_3511	SL1344_3511	3735433..3736470	-	345	putative oxidoreductase	up	1.057	0.0799769
sgbE	SL1344_3642	3885304..3885975	+	223	putative sugar isomerase	up	1.05691	0.0798557
cheR	SL1344_1853	1971303..1972169	-	288	chemotaxis protein methyltransferase	up	1.05684	0.0797572
sciO	SL1344_0276	319747..321090	+	447	hypothetical protein	up	1.05671	0.0795769
iclR	SL1344_4122	4428500..4429324	-	274	acetate operon repressor	up	1.05648	0.0792632
ispF	SL1344_2908	3092827..3093306	-	159	2-C-methyl-D-erythritol 2,4-cyclo diphosphate synthase	up	1.05626	0.0789637
SL1344_0698	SL1344_0698	782065..782400	+	111	hypothetical protein	up	1.05616	0.0788303
adiY	SL1344_4232	4558930..4559691	-	253	putative AraC family regulatory protein	up	1.05613	0.0787878
SL1344_3686	SL1344_3686	3936997..3937230	-	77	hypothetical protein	up	1.05555	0.0779979
ptr	SL1344_2973	3171108..3173996	-	962	protease III	up	1.05532	0.0776795
SL1344_1300	SL1344_1300	1406409..1406819	+	136	hypothetical protein	up	1.05531	0.0776623
cspD	SL1344_0882	978339..978560	-	73	cold shock-like protein CspD	up	1.05527	0.0776116
SL1344_4155	SL1344_4155	4459279..4459626	+	115	putative regulatory protein	up	1.05524	0.0775662
SL1344_2261	SL1344_2261	2397149..2397931	-	260	putative transcriptional regulator	up	1.0548	0.0769645
thiD	SL1344_2123	2237977..2238777	-	266	phosphomethylpyrimidine kinase	up	1.05468	0.0767991
SL1344_1433	SL1344_1433	1538160..1538501	-	113	hypothetical protein	up	1.05465	0.0767625
yihS	SL1344_3967	4253044..4254285	-	413	hypothetical protein	up	1.05442	0.0764477
SL1344_3076	SL1344_3076	3282370..3282936	+	188	hypothetical protein	up	1.05424	0.0761972
cbiJ	SL1344_2002	2102926..2103717	-	263	cobalt-precorrin-6a reductase	up	1.05387	0.0756947
SL1344_4230	SL1344_4230	4555676..4557319	-	547	hypothetical protein	up	1.05363	0.075374
SL1344_3546	SL1344_3546	3769545..3770762	-	405	hypothetical protein	up	1.0532	0.0747797
SL1344_1418	SL1344_1418	1521955..1523175	+	406	putative regulatory protein	up	1.05316	0.0747188
SL1344_1574	SL1344_1574	1693484..1693807	-	107	hypothetical protein	up	1.05303	0.0745513
appB	SL1344_1721	1848802..1849938	+	378	cytochrome oxidase subunit II	up	1.05289	0.07435
yhjW	SL1344_3600	3841901..3843592	-	563	hypothetical protein	up	1.05281	0.0742408
tatC	SL1344_3929	4202858..4203637	+	259	sec-independent protein translocase protein	up	1.05276	0.0741772
dnaX	SL1344_0477	540395..542323	+	642	DNA polymerase III subunits gamma and tau	up	1.05276	0.0741743
SL1344_1710	SL1344_1710	1837416..1837694	-	92	hypothetical protein	up	1.05274	0.0741521
surE	SL1344_2906	3091039..3091800	-	253	Acid phosphatase surE	up	1.05271	0.0741047
SL1344_0471	SL1344_0471	534014..537376	+	1120	integral membrane protein AefA	up	1.05263	0.0739978
dgoR	SL1344_3797	4054569..4055258	-	229	galactonate operon transcriptional repressor	up	1.05254	0.0738707
SL1344_1627	SL1344_1627	1745836..1746543	-	235	hypothetical protein	up	1.05246	0.0737716
SL1344_2729	SL1344_2729	2906066..2908135	+	689	putative inner membrane protein	up	1.05243	0.0737307
SL1344_2640	SL1344_2640	2819701..2820222	+	173	bacteriophage-like protein	up	1.05221	0.0734228
SL1344_3196	SL1344_3196	3411711..3412709	+	332	oxidoreductase	up	1.05219	0.0733978
SL1344_2976	SL1344_2976	3177866..3178273	-	135	hypothetical protein	up	1.05218	0.0733872
fimC	SL1344_0538	604813..605505	+	230	fimbrial chaperone protein	up	1.05215	0.0733461
SL1344_4145	SL1344_4145	4450870..4451823	-	317	bacteriophage protein	up	1.05208	0.0732458
nagC	SL1344_0664	741103..742323	-	406	N-acetylglucosamine repressor	up	1.05157	0.0725467
recJ	SL1344_3018	3222669..3224402	-	577	single-stranded DNA-specific exonuclease	up	1.05057	0.071166
recO	SL1344_2541	2720902..2721630	-	242	DNA repair protein RecO	up	1.05028	0.0707705
SL1344_2911	SL1344_2911	3094537..3094893	-	118	hypothetical protein	up	1.05001	0.0704075
ybaE	SL1344_0450	511917..513617	-	566	putative solute-binding protein	up	1.04995	0.070319
SL1344_4061	SL1344_4061	4348739..4349818	+	359	PTS system, protein component IIC (phosphotransferase enzyme ii, c component)	up	1.04995	0.0703182
SL1344_1301	SL1344_1301	1406879..1407106	+	75	hypothetical protein	up	1.04981	0.0701265
oppD	SL1344_1674	1793477..1794484	-	335	oligopeptide transport ATP-binding protein (OppD)	up	1.04971	0.0699884
SL1344_2151	SL1344_2151	2268440..2269378	-	312	hypothetical protein	up	1.04971	0.0699844
SL1344_1527	SL1344_1527	1643115..1643378	-	87	putative inner membrane protein	up	1.04967	0.0699314
yihX	SL1344_3972	4258187..4258786	+	199	putative haloacid dehalogenase-like hydrolase	up	1.04965	0.0699078
ftsW	SL1344_0127	148806..149963	+	385	cell division protein FtsW	up	1.04947	0.0696643
greB	SL1344_3470	3682073..3682546	+	157	transcription elongation factor GreB	up	1.04937	0.0695254
hypA	SL1344_1460	1564527..1564868	-	113	hydrogenase nickel incorporation protein (HypA)	up	1.04902	0.0690389
SL1344_3003	SL1344_3003	3206685..3207383	-	232	hypothetical protein	up	1.04885	0.0688021
SL1344_1474	SL1344_1474	1578262..1579503	-	413	putative multidrug efflux protein	up	1.04852	0.0683586
SL1344_0994	SL1344_0994	1098604..1098903	-	99	bacteriophage protein (pseudogene)	up	1.04843	0.0682293
thiC	SL1344_4103	4401822..4403717	-	631	thiamine biosynthesis protein	up	1.04829	0.0680372
cca	SL1344_3177	3389926..3391167	+	413	tRNA nucleotidyltransferase	up	1.04815	0.0678515
gpI	SL1344_2677	2865953..2866558	-	201	putative bacteriophage tail protein	up	1.04812	0.0678106
SL1344_2967	SL1344_2967	3160305..3161111	-	268	hypothetical protein	up	1.04812	0.0678009
gipA	SL1344_2563	2745865..2747115	+	416	putative virulence factor	up	1.04812	0.0677994
hybG	SL1344_3117	3327905..3328153	-	82	hydrogenase-2 component protein	up	1.04808	0.0677549
malQ	SL1344_3480	3693347..3695425	-	692	4-alpha-glucanotransferase	up	1.04806	0.0677282
SL1344_2125	SL1344_2125	2239971..2240285	+	104	hypothetical protein	up	1.04801	0.0676495
SL1344_0993	SL1344_0993	1097909..1098535	-	208	bacteriophage protein	up	1.0479	0.0674999
SL1344_4148	SL1344_4148	4454731..4455255	-	174	bacteriophage tail protein	up	1.04786	0.0674511
SL1344_3974	SL1344_3974	4259649..4260086	+	145	hypothetical protein	up	1.04775	0.0672913
cbpA	SL1344_1051	1155321..1156241	-	306	curved DNA-binding protein	up	1.04774	0.0672852
psd	SL1344_4285	4613159..4614127	-	322	phosphatidylserine decarboxylase proenzyme	up	1.04774	0.0672774
ogt	SL1344_1590	1710516..1711031	+	171	O6-methylguanine-DNA-alkyltransferase	up	1.04755	0.0670129
SL1344_3240	SL1344_3240	3457049..3457624	+	191	lipoprotein	up	1.04742	0.0668356
ksgA	SL1344_0091	102666..103487	-	273	dimethyladenosine transferase	up	1.04724	0.0665868
traX	SL1344_P1_0002	639..1334	-	696	conjugative transfer, fimbrial acetylation protein	up	1.04695	0.0661982
tldD	SL1344_3340	3555770..3557215	-	481	TldD protein	up	1.0469	0.0661279
rfbC	SL1344_2071	2172833..2173384	-	183	dTDP-4-dehydrorhamnose 3,5-epimerase	up	1.04687	0.066089
bcfB	SL1344_0022	25112..25798	+	228	fimbrial chaperone	up	1.04677	0.0659422
asrC	SL1344_2512	2686036..2687049	+	337	anaerobic sulfite reductase subunit C	up	1.04674	0.065909
pduS	SL1344_2029	2126451..2127806	+	451	propanediol utilization ferredoxin	up	1.04673	0.0658911
rimJ	SL1344_1104	1208648..1209232	+	194	ribosomal-protein-alanine acetyltransferase	up	1.04671	0.0658578
SL1344_2046	SL1344_2046	2145186..2146100	-	304	putative transcriptional regulator	up	1.04658	0.0656759
sseB	SL1344_2497	2672948..2673733	-	261	SseB protein	up	1.04644	0.0654872
bcfG	SL1344_0027	30505..31209	+	234	fimbrial chaperone	up	1.0464	0.0654316
SL1344_0055	SL1344_0055	63548..64849	-	433	oxaloacetate decarboxylase subunit beta	up	1.04571	0.0644788
caiA	SL1344_0074	85512..86654	-	380	carnitine operon oxidoreductase CaiA	up	1.04566	0.0644205
SL1344_3079	SL1344_3079	3283817..3284953	+	378	oxygen-independent coproporphyrinogen III oxidase	up	1.04564	0.0643849
sodB	SL1344_1363	1466265..1466846	-	193	superoxide dismutase	up	1.04557	0.0642922
SL1344_0253	SL1344_0253	298231..299010	+	259	hypothetical protein	up	1.04543	0.0640956
SL1344_0135	SL1344_0135	158203..158631	+	142	hypothetical protein	up	1.0453	0.0639177
SL1344_0524	SL1344_0524	593793..594602	+	269	hypothetical protein	up	1.0453	0.0639158
SL1344_1583	SL1344_1583	1703468..1703806	-	112	putative multidrug transporter	up	1.04525	0.0638436
glnD	SL1344_0215	250139..252811	-	890	[protein-PII] uridylyltransferase	up	1.04522	0.0638004
yidE	SL1344_3774	4028840..4030501	-	553	hypothetical protein	up	1.04507	0.0635952
SL1344_2440	SL1344_2440	2584805..2585380	-	191	hypothetical protein	up	1.04483	0.0632718
osmB	SL1344_1637	1756776..1756994	+	72	osmotically inducible lipoprotein B	up	1.04474	0.0631401
SL1344_3202	SL1344_3202	3417811..3418209	+	132	hypothetical protein	up	1.04471	0.0631062
SL1344_1036	SL1344_1036	1140775..1141185	+	136	hypothetical protein	up	1.04446	0.0627598
SL1344_3495	SL1344_3495	3712162..3713721	-	519	hypothetical protein	up	1.0442	0.0623991
SL1344_0868	SL1344_0868	961261..961776	-	171	lipoprotein	up	1.04418	0.0623729
SL1344_1543	SL1344_1543	1659766..1660047	+	93	putative phosphotransferase enzyme	up	1.04398	0.0621005
cadB	SL1344_2520	2696253..2697584	+	443	cadaverine/lysine antiporter	up	1.04382	0.0618769
galM	SL1344_0750	836593..837633	-	346	aldose 1-epimerase (mutarotase)	up	1.04368	0.0616749
dbh	SL1344_0309	357278..358333	+	351	DNA polymerase IV	up	1.04363	0.0616158
SL1344_2555	SL1344_2555	2739089..2739826	-	245	bacteriophage protein	up	1.04357	0.0615325
wzc	SL1344_2093	2196616..2198775	-	719	tyrosine-protein kinase	up	1.04326	0.0611053
srmB	SL1344_2607	2783316..2784650	+	444	ATP-dependent RNA helicase SrmB	up	1.04324	0.0610779
SL1344_P1_0104	SL1344_P1_0104	93464..93748	-	285	predicted protein	up	1.04311	0.0608946
SL1344_3575	SL1344_3575	3805739..3807799	-	686	hypothetical protein	up	1.04308	0.0608452
hilD	SL1344_2855	3040412..3041341	+	309	AraC family transcriptional regulator	up	1.04291	0.0606078
phsC	SL1344_2039	2135036..2135800	-	254	thiosulfate reductase cytochrome b subunit	up	1.04269	0.0603115
SL1344_0916	SL1344_0916	1020627..1021388	+	253	putative lipoprotein	up	1.04255	0.0601215
SL1344_1190	SL1344_1190	1294980..1295294	-	104	putative lipoprotein	up	1.04238	0.0598845
ispA	SL1344_0417	476002..476901	-	299	geranyltranstransferase	up	1.04229	0.0597556
narQ	SL1344_2443	2589478..2591178	+	566	nitrate/nitrite sensor protein NarQ	up	1.0422	0.0596326
SL1344_4000	SL1344_4000	4283990..4284673	+	227	hypothetical protein	up	1.04195	0.059286
SL1344_0349	SL1344_0349	400346..400810	+	154	transcriptional regulator	up	1.04185	0.0591417
SL1344_1550	SL1344_1550	1664695..1665897	-	400	putative L-lactate oxidase	up	1.0417	0.0589467
SL1344_4520	SL1344_4520	4870092..4872629	-	845	Outer membrane fimbrial usher protein	up	1.04146	0.0586109
sdiA	SL1344_1879	1997226..1997948	-	240	cell-division regulatory protein	up	1.04144	0.0585732
waaK	SL1344_3680	3930875..3931738	-	287	lipopolysaccharide 1,2-N-acetylglucosaminetransferase	up	1.04129	0.0583737
SL1344_2281	SL1344_2281	2416854..2417315	-	153	hypothetical protein	up	1.04095	0.057907
ubiG	SL1344_2245	2378032..2378760	+	242	3-demethylubiquinone-9 3-methyltransferase	up	1.04093	0.0578736
SL1344_0979	SL1344_0979	1082233..1082496	+	87	bacteriophage protein	up	1.04077	0.0576549
SL1344_0010	SL1344_0010	10092..10805	-	237	hypothetical protein	up	1.04055	0.0573472
ybiB	SL1344_0798	888587..889561	+	324	putative glycosyltransferase	up	1.04041	0.0571454
SL1344_3253	SL1344_3253	3466890..3468779	-	629	ATP-dependent RNA helicase	up	1.04022	0.0568941
SL1344_0619	SL1344_0619	693144..693932	+	262	hydrolase	up	1.04013	0.0567687
pgtC	SL1344_2366	2508217..2509410	-	397	phosphoglycerate transport regulatory protein PgtC	up	1.0401	0.0567256
SL1344_3245	SL1344_3245	3459740..3460243	-	167	putative acetyltransferase	up	1.03993	0.0564853
bioD	SL1344_1419	1523301..1523996	+	231	dethiobiotin synthetase	up	1.03972	0.0561899
SL1344_0794	SL1344_0794	882942..883937	-	331	HlyD family secretion protein	up	1.03966	0.0561154
aroQ	SL1344_1204	1306706..1307251	+	181	chorismate mutase	up	1.03961	0.0560404
SL1344_4161	SL1344_4161	4465224..4467320	+	698	putative lipoprotein	up	1.0396	0.0560301
SL1344_0784	SL1344_0784	873495..874202	+	235	hypothetical protein	up	1.03956	0.0559686
eutG	SL1344_2424	2569086..2570273	-	395	putative alchohol dehydrogenase	up	1.03952	0.0559149
exoX	SL1344_1812	1928640..1929338	+	232	exodeoxyribonuclease X	up	1.03944	0.055804
SL1344_3106	SL1344_3106	3312886..3313809	-	307	hypothetical protein	up	1.03926	0.055559
mutL	SL1344_4293	4622274..4624130	+	618	DNA mismatch repair protein	up	1.03916	0.0554138
SL1344_0933	SL1344_0933	1043688..1044236	+	182	hypothetical protein	up	1.03855	0.0545733
eutS	SL1344_2433	2576231..2576566	-	111	putative ethanolamine utilization protein EutS	up	1.03854	0.0545593
purK	SL1344_0526	595540..596607	-	355	phosphoribosylaminoimidazole carboxylase ATPase subunit	up	1.03852	0.0545329
artQ	SL1344_0865	958831..959547	-	238	arginine transport system permease protein ArtQ	up	1.03835	0.0542965
SL1344_0414	SL1344_0414	472466..472981	+	171	phosphatidylglycerophosphatase A	up	1.03809	0.0539378
SL1344_2379	SL1344_2379	2527069..2527431	+	120	hypothetical protein	up	1.0379	0.053662
kdgR	SL1344_3073	3279831..3280517	-	228	global regulatory protein	up	1.03784	0.0535844
SL1344_2558	SL1344_2558	2740873..2743968	-	1031	bacteriophage protein	up	1.03779	0.05352
kefC	SL1344_0087	98781..100643	+	620	glutathione-regulated potassium-efflux system protein KefC	up	1.03753	0.0531582
SL1344_2673	SL1344_2673	2862587..2862790	-	67	putative DNA-invertase	up	1.03744	0.0530224
glpG	SL1344_3491	3708621..3709451	-	276	hypothetical protein	up	1.0372	0.0526999
sopA	SL1344_2043	2139285..2141633	+	782	secreted protein SopA	up	1.0372	0.0526984
cysE	SL1344_3665	3915432..3916253	-	273	serine acetyltransferase	up	1.03713	0.052595
clcA	SL1344_0204	238657..240078	+	473	hypothetical protein	up	1.0371	0.0525564
SL1344_3655	SL1344_3655	3901816..3902499	+	227	putative lipoprotein	up	1.03709	0.0525344
glgB	SL1344_3505	3727417..3729603	-	728	1,4-alpha-glucan-branching protein	up	1.03705	0.0524852
SL1344_0960	SL1344_0960	1067940..1068086	+	48	bacteriophage protein	up	1.03696	0.0523642
SL1344_1916	SL1344_1916	2029188..2029406	-	72	hypothetical protein	up	1.03679	0.0521288
yebI	SL1344_1827	1945758..1946543	+	261	high-affinity zinc uptake system membrane protein	up	1.03672	0.0520292
pagN	SL1344_0302	349371..350090	-	239	outer membrane adhesin	up	1.03662	0.0518832
moaE	SL1344_0782	872144..872596	+	150	molybdopterin converting factor subunit 2	up	1.0363	0.0514479
SL1344_1208	SL1344_1208	1309035..1309676	+	213	hypothetical protein	up	1.03626	0.0513907
rhaD	SL1344_3994	4276520..4277347	-	275	rhamnulose-1-phosphate aldolase	up	1.03623	0.0513418
sitC	SL1344_2843	3030679..3031539	+	286	Iron transport protein, inner membrane component	up	1.0362	0.051299
fimZ	SL1344_0542	609744..610376	-	210	transcriptional regulator (FimXZ protein)	up	1.03608	0.0511383
asrB	SL1344_2511	2685207..2686025	+	272	anaerobic sulfite reductase subunit B	up	1.03597	0.0509814
SL1344_2701	SL1344_2701	2881397..2883640	-	747	bacteriophage protein	up	1.03587	0.0508451
narI	SL1344_1689	1812350..1813027	-	225	respiratory nitrate reductase 1 subunit gamma	up	1.03583	0.0507839
SL1344_2013	SL1344_2013	2113242..2114036	-	264	putative propanediol diffusion facilitator	up	1.03583	0.0507838
leuD2	SL1344_0325	373674..374300	+	208	3-isopropylmalate dehydratase small subunit	up	1.03578	0.0507155
mviM	SL1344_1106	1209917..1210840	+	307	putative virulence factor MviM	up	1.03566	0.0505506
SL1344_0802	SL1344_0802	891662..893884	-	740	hypothetical protein	up	1.03551	0.0503427
endA	SL1344_3068	3276107..3276814	+	235	endonuclease I	up	1.03526	0.0499914
SL1344_0746	SL1344_0746	832593..833291	+	232	hypothetical protein	up	1.03521	0.0499204
SL1344_2698	SL1344_2698	2879425..2880480	-	351	bacteriophage protein	up	1.03487	0.049454
SL1344_1962	SL1344_1962	2067772..2068665	-	297	bacteriophage protein	up	1.03482	0.0493785
SL1344_1425	SL1344_1425	1529128..1529742	-	204	hypothetical protein	up	1.03452	0.0489668
marB	SL1344_1448	1553703..1553918	-	71	multiple antibiotic resistance protein MarB	up	1.03435	0.0487247
SL1344_2709	SL1344_2709	2887497..2888522	+	341	bacteriophage integrase	up	1.03422	0.0485492
SL1344_4094	SL1344_4094	4395609..4395932	+	107	putative inner membrane protein	up	1.03408	0.0483439
SL1344_0725	SL1344_0725	811928..812209	+	93	hypothetical protein	up	1.034	0.0482339
SL1344_2918	SL1344_2918	3101466..3102116	-	216	hypothetical protein	up	1.03399	0.0482277
hyaE	SL1344_1718	1845922..1846326	+	134	hydrogenase-1 operon protein HyaE	up	1.03396	0.0481835
ssrB	SL1344_1325	1433019..1433657	-	212	putative two-component response regulator	up	1.03393	0.0481416
SL1344_2718	SL1344_2718	2895264..2896067	-	267	bacteriophage capsid protein	up	1.03388	0.0480637
SL1344_2506	SL1344_2506	2680648..2681142	-	164	hypothetical protein	up	1.03363	0.0477259
SL1344_0328	SL1344_0328	376141..377106	+	321	putative lysR family transcriptional regulator	up	1.03357	0.0476398
flrD	SL1344_2820	3007647..3009086	+	479	anaerobic nitric oxide reductase flavorubredoxin	up	1.03345	0.0474707
pefI	SL1344_P1_0092	85726..85938	+	213	plasmid-encoded fimbriae	up	1.03335	0.047331
gcvR	SL1344_2453	2602783..2603355	+	190	glycine cleavage system transcriptional repressor	up	1.0333	0.0472628
SL1344_2111	SL1344_2111	2225173..2227284	+	703	hypothetical protein	up	1.03304	0.046892
panF	SL1344_3355	3573686..3575137	+	483	sodium/pantothenate symporter (pantothenate permease)	up	1.03303	0.0468818
SL1344_0644	SL1344_0644	718312..719745	+	477	hypothetical protein	up	1.03283	0.0466021
SL1344_1963	SL1344_1963	2068665..2069282	-	205	bacteriophage protein	up	1.03256	0.0462315
dnaA	SL1344_3805	4064938..4066338	-	466	chromosomal replication initiator protein	up	1.03218	0.0456924
SL1344_1287	SL1344_1287	1390406..1391341	-	311	putative electron transfer flavoprotein subunit	up	1.03189	0.0452841
SL1344_3341	SL1344_3341	3557360..3561073	-	1237	hypothetical protein	up	1.03157	0.0448475
SL1344_0843	SL1344_0843	939042..939857	-	271	hypothetical protein	up	1.03135	0.0445279
yejM	SL1344_2205	2326636..2328396	+	586	putative sulfatase	up	1.03124	0.0443818
SL1344_2174	SL1344_2174	2291982..2292869	+	295	putative hydrolase	up	1.03117	0.0442874
lpfB	SL1344_3605	3847981..3848679	-	232	fimbrial chaperone protein (LpfB)	up	1.03083	0.0438086
thiS	SL1344_4100	4400255..4400455	-	66	thiamine biosynthesis protein	up	1.03083	0.0438068
pabB	SL1344_1753	1878734..1880098	+	454	para-aminobenzoate synthase component I	up	1.03075	0.0436889
SL1344_4458	SL1344_4458	4805049..4805963	+	304	Mrr restriction system protein	up	1.03071	0.0436402
SL1344_0757	SL1344_0757	844511..844762	+	83	hypothetical protein	up	1.03057	0.0434491
SL1344_2735	SL1344_2735	2912305..2912679	+	124	putative PTS enzyme III glucitol	up	1.03045	0.0432727
SL1344_2889	SL1344_2889	3075478..3075858	-	126	hypothetical protein	up	1.03038	0.0431772
ninG	SL1344_0959	1067332..1067943	+	203	ninG	up	1.03032	0.0430931
secD	SL1344_0402	461817..463664	+	615	protein-export membrane protein SecD	up	1.03016	0.0428729
pheT	SL1344_1272	1373530..1375917	+	795	phenylalanyl-tRNA synthetase subunit beta	up	1.03002	0.0426753
pspD	SL1344_1617	1737717..1737935	-	72	bacteriophage shock protein D	up	1.02992	0.042526
SL1344_3380	SL1344_3380	3603883..3604251	-	122	hypothetical protein	up	1.02968	0.0421896
talB	SL1344_0007	7665..8618	+	317	transaldolase B	up	1.02943	0.0418494
dnaC	SL1344_4474	4823375..4824112	-	245	DNA replication protein	up	1.02941	0.0418127
basR	SL1344_4229	4555011..4555679	-	222	two-component response regulator	up	1.02939	0.0417867
SL1344_1751	SL1344_1751	1878124..1878468	+	114	hypothetical protein	up	1.02906	0.0413235
pabA	SL1344_3436	3641242..3641805	-	187	para-aminobenzoate synthase, glutamine amidotransferase component II	up	1.029	0.0412423
sdaC	SL1344_2173	2290398..2291765	-	455	putative L-serine dehydratase	up	1.02899	0.0412265
yejD	SL1344_2199	2321417..2322112	-	231	ribosomal small subunit pseudouridine synthase	up	1.02884	0.0410202
oadB2	SL1344_3323	3540149..3541450	-	433	oxaloacetate decarboxylase beta chain 2	up	1.02861	0.0406976
mutY	SL1344_3085	3289388..3290440	+	350	A/G-specific adenine glycosylase	up	1.02861	0.0406963
SL1344_2548	SL1344_2548	2730253..2730318	-	21	bacteriophage protein	up	1.02858	0.0406557
SL1344_3207	SL1344_3207	3420717..3421613	-	298	LysR family transcriptional regulator	up	1.0285	0.0405427
SL1344_2922	SL1344_2922	3104484..3106040	-	518	hypothetical protein	up	1.02847	0.0405021
traO	SL1344_P2_0066	55144..56433	-	1290	conjugal transfer protein	up	1.02829	0.0402497
ccmF2	SL1344_2223B	2346703..2348634	-	643	cytochrome C-type biogenesis protein	up	1.02812	0.0400078
SL1344_1802	SL1344_1802	1922651..1922818	+	55	putative bacteriophage membrane protein	up	1.02804	0.0398896
mdoH	SL1344_1088	1194087..1196630	+	847	Glucans biosynthesis glucosyltransferase H	up	1.02782	0.0395852
torC	SL1344_3789	4044666..4045850	-	394	cytochrome c-type protein	up	1.0275	0.0391375
nuoB	SL1344_2296	2436093..2436755	-	220	NADH dehydrogenase I subunit B	up	1.02732	0.0388864
glgA	SL1344_3502	3722701..3724134	-	477	glycogen synthase	up	1.02729	0.0388399
artM	SL1344_0864	958163..958831	-	222	arginine transport system permease protein ArtM	up	1.02685	0.0382285
SL1344_1075	SL1344_1075	1183596..1184126	+	176	hypothetical protein	up	1.02685	0.0382214
fmt	SL1344_3374	3598943..3599890	+	315	methionyl-tRNA formyltransferase	up	1.02678	0.0381299
SL1344_1071	SL1344_1071	1179255..1180361	+	368	putative oxidoreductase	up	1.02664	0.0379237
SL1344_3051	SL1344_3051	3256413..3257069	+	218	ABC transporter ATP-binding protein	up	1.02663	0.0379111
SL1344_2250	SL1344_2250	2384252..2385130	+	292	putative transcriptional regulator	up	1.02636	0.0375328
fepE	SL1344_0577	649084..650220	+	378	ferric enterobactin transport protein	up	1.02631	0.0374605
SL1344_3304	SL1344_3304	3522035..3523138	+	367	hypothetical protein	up	1.02607	0.0371243
ttrS	SL1344_1320	1428201..1429979	+	592	putative histidine kinase, two component regulatory protein	up	1.02606	0.0371161
yafA	SL1344_P2_0009	5163..5657	-	495	conserved hypothetical plasmid protein	up	1.02603	0.0370681
SL1344_0926	SL1344_0926	1032188..1033081	+	297	hypothetical protein	up	1.02602	0.0370532
SL1344_1940	SL1344_1940	2051292..2051648	-	118	bacteriophage tail tube protein	up	1.0258	0.0367531
argT	SL1344_2324	2463227..2464009	-	260	lysine-arginine-ornithine-binding periplasmic protein	up	1.02565	0.0365442
thiJ	SL1344_0427	485713..486303	-	196	4-methyl-5(b-hydroxyethyl)-thiazole monophosphate biosynthesis (ThiJ) protein	up	1.0256	0.0364656
yeiH	SL1344_2179	2299247..2300296	+	349	hypothetical protein	up	1.02541	0.0362069
SL1344_3552	SL1344_3552	3777018..3778085	-	355	putative HlyD family secretion protein	up	1.02539	0.036174
traG	SL1344_P1_0010	11189..14011	-	2823	conjugative transfe: assembly and aggregate stability protein	up	1.02534	0.0361045
pilI	SL1344_P2_0098	82908..83162	-	255	pilus protein	up	1.02521	0.0359163
SL1344_4052	SL1344_4052	4335722..4336720	-	332	inner membrane protein	up	1.02518	0.0358708
mreB	SL1344_3346	3564936..3565979	-	347	rod shape-determining protein	up	1.02497	0.0355765
SL1344_1600	SL1344_1600	1720110..1720955	-	281	putative lipoprotein	up	1.0246	0.0350666
SL1344_3569	SL1344_3569	3798561..3800150	-	529	hypothetical protein	up	1.02443	0.0348146
SL1344_1935	SL1344_1935	2045994..2046527	-	177	putative bacteriophage baseplate protein	up	1.02432	0.0346678
rpoS	SL1344_2903	3088055..3089047	-	330	RNA polymerase sigma subunit RpoS (sigma-38)	up	1.02428	0.0346061
hemD	SL1344_3892	4165857..4166597	-	246	uroporphyrinogen III synthase	up	1.02427	0.0345906
SL1344_0670	SL1344_0670	750401..750733	+	110	putative lipoprotein	up	1.02404	0.0342724
yhdA	SL1344_3348	3566287..3568227	-	646	putative lipoprotein	up	1.02389	0.0340591
modB	SL1344_0759	845702..846391	+	229	molybdenum transport system permease protein ModB	up	1.02367	0.0337453
SL1344_0368	SL1344_0368	424651..427587	+	978	autotransporter/virulence factor	up	1.02331	0.033242
SL1344_1562	SL1344_1562	1679493..1679837	-	114	hypothetical protein	up	1.0233	0.0332235
SL1344_2710	SL1344_2710	2888519..2889730	+	403	hypothetical protein	up	1.02314	0.0329992
SL1344_3149	SL1344_3149	3360020..3360886	-	288	AraC family transcriptional regulator	up	1.02299	0.0327858
SL1344_2212	SL1344_2212	2334382..2334900	-	172	bacteriophage prohead protease, HK97 family	up	1.02298	0.0327718
SL1344_2741	SL1344_2741	2917473..2918315	-	280	putative glucose-6-phosphate isomerase	up	1.02278	0.0325017
gatA	SL1344_3231	3448820..3449284	+	154	PTS system galactitol-specific transporter subunit IIA	up	1.02246	0.0320486
SL1344_4457	SL1344_4457	4801342..4804851	-	1169	type III restriction enzyme	up	1.02233	0.0318623
SL1344_1013	SL1344_1013	1120014..1122167	-	717	hypothetical protein	up	1.0223	0.0318144
cspC	SL1344_1766	1893115..1893324	-	69	cold shock-like protein CspC	up	1.02219	0.0316688
SL1344_2999	SL1344_2999	3203361..3203843	+	160	hypothetical protein	up	1.02189	0.0312373
aroE	SL1344_3368	3594748..3595566	-	272	shikimate dehydrogenase	up	1.02186	0.0311966
fkpB	SL1344_0049	57344..57793	+	149	FkbB-type 16 kD peptidyl-prolyl cis-trans isomerase	up	1.02181	0.0311335
yghB	SL1344_3136	3343025..3343684	+	219	DedA family integral membrane protein	up	1.02172	0.0309935
SL1344_4366	SL1344_4366	4700822..4701706	+	294	putative endonuclease	up	1.02162	0.030852
bcfD	SL1344_0024	28425..29432	+	335	fimbrial subunit	up	1.02153	0.030734
ybjG	SL1344_0841	936835..937443	-	202	putative permease	up	1.02137	0.0305119
SL1344_1216	SL1344_1216	1313814..1314260	-	148	hypothetical protein	up	1.02112	0.0301573
SL1344_3496	SL1344_3496	3713815..3714924	-	369	putative glycerol dehydrogenase	up	1.0211	0.0301301
SL1344_0488	SL1344_0488	554891..555370	-	159	hypothetical protein	up	1.02102	0.0300141
SL1344_1576	SL1344_1576	1694006..1696642	-	878	hypothetical protein	up	1.02091	0.0298505
ttrB	SL1344_1319	1427285..1428037	-	250	tetrathionate reductase subunit B	up	1.02065	0.0294936
traI	SL1344_P1_0003	1399..6657	-	5259	conjugative transfer, oriT nicking-unwinding protein	up	1.02034	0.0290437
SL1344_4147	SL1344_4147	4454362..4454679	-	105	hypothetical protein	up	1.0201	0.0287126
rfbJ	SL1344_2066	2167714..2168613	-	299	CDP-abequose synthase	up	1.02004	0.0286286
nuoG	SL1344_2292	2429610..2432336	-	908	NADH dehydrogenase I subunit G	up	1.01991	0.028443
hepA	SL1344_0097	110005..112911	-	968	ATP-dependent helicase HepA	up	1.01986	0.0283762
miaA	SL1344_4294	4624123..4625073	+	316	tRNA delta-2-isopentenylpyrophosphate (IPP) transferase	up	1.01921	0.0274537
gcvH	SL1344_3030	3235893..3236282	-	129	Glycine cleavage system H protein	up	1.01919	0.0274288
visB	SL1344_3033	3239185..3240363	-	392	2-octaprenyl-6-methoxyphenol hydroxylase	up	1.01914	0.0273538
SL1344_1284	SL1344_1284	1387043..1388683	-	546	putative ligase/synthetase	up	1.01896	0.0270974
SL1344_3134	SL1344_3134	3341439..3341588	-	49	hypothetical protein	up	1.01889	0.0270013
recR	SL1344_0479	542698..543303	+	201	recombination protein RecR	up	1.01865	0.0266618
SL1344_2410	SL1344_2410	2556338..2556913	-	191	putative lipoprotein	up	1.01858	0.0265617
aroD	SL1344_1292	1396470..1397228	-	252	3-dehydroquinate dehydratase	up	1.01844	0.0263556
ttrR	SL1344_1321	1429936..1430574	+	212	putative two-component response regulator	up	1.01843	0.0263414
SL1344_0307	SL1344_0307	355550..356317	+	255	hypothetical protein	up	1.01838	0.0262714
SL1344_3771	SL1344_3771	4027170..4027700	-	176	hypothetical protein	up	1.01811	0.025896
yicH	SL1344_3714	3964078..3965787	+	569	hypothetical protein	up	1.01798	0.0257106
yabN	SL1344_0109	126851..128509	-	552	putative ABC transporter periplasmic solute binding protein	up	1.01788	0.025561
SL1344_2513	SL1344_2513	2687050..2688036	-	328	putative inner membrane protein	up	1.0177	0.025308
SL1344_0642	SL1344_0642	716488..717483	-	331	hypothetical protein	up	1.01752	0.0250619
SL1344_2507	SL1344_2507	2681302..2682033	-	243	putative RNA methyltransferase	up	1.01749	0.0250147
hemK	SL1344_1703	1829351..1830184	-	277	HemK protein, putative protoporphyrinogen oxidase	up	1.0174	0.0248882
hisS	SL1344_2484	2652587..2653861	-	424	histidyl-tRNA synthetase	up	1.01726	0.0246818
nuoI	SL1344_2290	2428079..2428621	-	180	NADH dehydrogenase I subunit I	up	1.01725	0.0246725
mraY	SL1344_0125	146318..147400	+	360	phospho-N-acetylmuramoyl-pentapeptide-transferase	up	1.01713	0.0245103
SL1344_1194	SL1344_1194	1299380..1300177	+	265	putative ABC transport ATP-binding protein	up	1.01698	0.0242868
xthA	SL1344_1237	1337795..1338601	-	268	exodeoxyribonuclease III	up	1.01693	0.0242154
maa	SL1344_0465	526889..527440	-	183	maltose O-acetyltransferase	up	1.01692	0.0242052
hypA	SL1344_2834	3022374..3022730	+	118	hydrogenase nickel incorporation protein HypA	up	1.01671	0.0239016
napB	SL1344_2226	2352011..2352460	-	149	cytochrome c-type protein NapB	up	1.0166	0.0237592
pphA	SL1344_1782	1908257..1908907	-	216	serine/threonine protein phosphatase 1	up	1.01658	0.023724
SL1344_4249	SL1344_4249	4580940..4581155	-	71	hypothetical protein	up	1.0164	0.0234628
thiF	SL1344_4101	4400436..4401194	-	252	thiamine biosynthesis protein	up	1.01619	0.0231675
SL1344_0633	SL1344_0633	706256..706897	-	213	hypothetical protein	up	1.01618	0.0231497
yiaE	SL1344_3612	3855002..3855976	+	324	putative 2-hydroxyacid dehydrogenase	up	1.01611	0.0230552
sbcD	SL1344_0391	448864..450066	-	400	exonuclease SbcD	up	1.0161	0.0230477
pspB	SL1344_1619	1738317..1738541	-	74	bacteriophage shock protein B	up	1.01609	0.0230235
rffM	SL1344_3888	4160018..4160758	+	246	UDP-N-acetyl-D-mannosaminuronic acid transferase	up	1.01579	0.0226044
SL1344_1738	SL1344_1738	1866784..1866921	-	45	hypothetical protein	up	1.01574	0.022535
SL1344_4352	SL1344_4352	4681898..4683334	+	478	putative sugar transport protein	up	1.0157	0.022479
SL1344_2354	SL1344_2354	2493378..2494310	-	310	hypothetical protein	up	1.01568	0.0224479
ecnB	SL1344_4273	4601060..4601206	+	48	entericidin B	up	1.01524	0.0218202
siiE	SL1344_4197	4503766..4520445	+	5559	hypothetical protein	up	1.01512	0.0216509
SL1344_3736	SL1344_3736	3992723..3993208	-	161	putative PTS system protein	up	1.015	0.0214812
nadE	SL1344_1245	1346972..1347799	-	275	NH3-dependent NAD synthetase	up	1.01478	0.0211735
yfgA	SL1344_2486	2655117..2656121	-	334	putative DNA-binding protein	up	1.01469	0.0210442
pilS	SL1344_P2_0088	73506..74120	-	615	typeIV prepilin	up	1.01468	0.0210257
xapR	SL1344_2382	2530110..2530994	-	294	xanthosine operon transcriptional regulator	up	1.01464	0.020967
SL1344_0711	SL1344_0711	794182..795144	-	320	hypothetical protein	up	1.0146	0.0209099
SL1344_3773	SL1344_3773	4028049..4028396	-	115	hypothetical protein	up	1.01452	0.020795
SL1344_3115	SL1344_3115	3326067..3326777	-	236	hypothetical protein	up	1.01441	0.0206359
SL1344_1732	SL1344_1732	1861169..1862695	+	508	hypothetical protein	up	1.01435	0.0205554
sbmA	SL1344_0371	429947..431065	+	372	ABC-transporter inner membrane protein SbmA	up	1.0143	0.0204859
dgkA	SL1344_4173	4480063..4480431	+	122	diacylglycerol kinase	up	1.01426	0.0204337
SL1344_0507	SL1344_0507	574338..575264	-	308	lysR family transcriptional regulator	up	1.01425	0.0204131
sucB	SL1344_0719	803972..805180	+	402	dihydrolipoamide succinyltransferase component (E2)	up	1.01417	0.0202951
yafB	SL1344_P2_0010	5713..6315	-	603	conserved hypothetical plasmid protein	up	1.01393	0.019955
sciZ	SL1344_0303	350421..350828	-	135	secreted protein	up	1.01391	0.0199366
ppc	SL1344_4069	4356691..4359342	-	883	phosphoenolpyruvate carboxylase	up	1.01389	0.0199055
dsbA	SL1344_3945	4225637..4226260	+	207	thiol:disulfide interchange protein	up	1.01381	0.019781
SL1344_3963	SL1344_3963	4247208..4248629	-	473	putative membrane transport protein	up	1.01373	0.0196695
SL1344_0139	SL1344_0139	162468..163211	-	247	hypothetical protein	up	1.01362	0.0195212
ecnR	SL1344_4274	4601237..4601824	-	195	transcriptional regulator	up	1.01349	0.0193334
dgoT	SL1344_3793	4050526..4051863	-	445	d-galactonate transporter	up	1.01342	0.019234
xapB	SL1344_2384	2531263..2532519	-	418	xanthosine permease	up	1.01334	0.0191218
SL1344_1546	SL1344_1546	1662323..1662760	+	145	putative phosphotransferase enzyme	up	1.01326	0.0190071
SL1344_3151	SL1344_3151	3361502..3362161	+	219	two-component system response regulator	up	1.01289	0.0184831
SL1344_1974	SL1344_1974	2077947..2078516	+	189	bacteriophage protein	up	1.01289	0.0184726
gpU	SL1344_2667	2857000..2857485	-	161	putative bacteriophage tail protein	up	1.01268	0.0181727
SL1344_2567	SL1344_2567	2748581..2749609	-	342	bacteriophage protein	up	1.01255	0.0179879
sfbB	SL1344_0504	571467..572483	+	338	ABC transporter ATP-binding protein	up	1.01251	0.0179402
SL1344_P1_0061	SL1344_P1_0061	55572..56312	+	741	putative carbonic anhydrase	up	1.01241	0.0177923
SL1344_0336	SL1344_0336	385057..385821	+	254	transmembrane regulator	up	1.01213	0.0173898
acrR	SL1344_0470	533242..533895	+	217	acrAB operon repressor	up	1.01179	0.0169122
SL1344_3249	SL1344_3249	3463038..3464045	+	335	monooxygenase	up	1.01173	0.0168229
SL1344_1973	SL1344_1973	2077110..2077943	+	277	putative bacteriophage protein	up	1.0117	0.0167769
SL1344_1588	SL1344_1588	1708130..1709284	-	384	putative chemo-receptor protein	up	1.01161	0.0166589
ybjU	SL1344_0873	965604..966605	-	333	L-allo-threonine aldolase	up	1.01159	0.0166303
SL1344_2457	SL1344_2457	2605687..2607150	+	487	hypothetical protein	up	1.01158	0.0166168
proB	SL1344_0317	365793..366896	+	367	glutamate 5-kinase	up	1.0114	0.0163503
nupC	SL1344_2377	2523019..2524221	+	400	nucleoside permease NupC	up	1.01114	0.0159773
tolR	SL1344_0728	813535..813963	+	142	tolR protein	up	1.01109	0.0159051
SL1344_0532	SL1344_0532	600873..601310	-	145	hypothetical protein	up	1.01099	0.0157708
rpsH	SL1344_3393	3610896..3611288	-	130	30S ribosomal protein S8	up	1.01085	0.0155619
SL1344_0708	SL1344_0708	791187..793082	+	631	putative glycosyl transferase	up	1.0107	0.0153578
SL1344_2566	SL1344_2566	2748164..2748523	-	119	bacteriophage protein	up	1.01047	0.0150289
SL1344_3705	SL1344_3705	3952470..3954155	-	561	putative DNA ligase	up	1.01042	0.0149608
SL1344_1139	SL1344_1139	1241419..1242216	+	265	hypothetical protein	up	1.01022	0.0146653
pefC	SL1344_P1_0088	80612..82909	+	2298	plasmid-encoded fimbrial usher protein	up	1.0101	0.0144991
traE	SL1344_P1_0030	29946..30512	-	567	conjugative transfer assembly protein	up	1.00999	0.0143365
SL1344_0490	SL1344_0490	556452..557279	-	275	secreted protein	up	1.00996	0.0143026
SL1344_1824	SL1344_1824	1942648..1943967	-	439	hypothetical protein	up	1.00992	0.0142343
SL1344_4060	SL1344_4060	4345929..4348430	-	833	phosphoenolpyruvate-protein phosphotransferase	up	1.00986	0.0141567
SL1344_3067	SL1344_3067	3275515..3276012	+	165	hypothetical protein	up	1.00981	0.0140895
SL1344_0989	SL1344_0989	1095236..1095817	+	193	bacteriophage tail fiber assembly protein	up	1.00979	0.0140553
SL1344_1754	SL1344_1754	1880102..1880680	+	192	hypothetical protein	up	1.0095	0.0136474
spvB	SL1344_P1_0068	63874..65649	+	1776	Salmonella plasmid virulence protein	up	1.00948	0.0136072
SL1344_0656	SL1344_0656	731141..732019	-	292	hemolysin-like protein	up	1.00944	0.0135539
cld	SL1344_2056	2154547..2155530	-	327	polysaccharide chain length regulator	up	1.00943	0.013542
srgC	SL1344_P1_0097	89117..89875	+	759	putative bacterial regulatory protein (AraC family)	up	1.00934	0.0134182
SL1344_2532	SL1344_2532	2712924..2714285	-	453	putative PTS system IIBC component	up	1.0092	0.0132146
SL1344_0558	SL1344_0558	626681..628651	+	656	outer membrane esterase	up	1.00908	0.0130341
SL1344_2731	SL1344_2731	2909966..2910784	+	272	hypothetical protein	up	1.00885	0.0127057
stbD	SL1344_0332	379183..380508	-	441	putative fimbrial protein	up	1.00875	0.0125644
alr	SL1344_4183	4489330..4490409	+	359	alanine racemase	up	1.00854	0.0122715
SL1344_3960	SL1344_3960	4244405..4245430	-	341	hypothetical protein	up	1.00838	0.0120327
surA	SL1344_0093	104473..105759	-	428	survival protein SurA	up	1.00837	0.0120251
SL1344_0830	SL1344_0830	925442..925957	+	171	hypothetical protein	up	1.00822	0.0118102
citC	SL1344_0612	686054..687130	-	358	[citrate (pro-3S)-lyase] ligase	up	1.00795	0.0114181
rhaS	SL1344_3997	4280503..4281339	+	278	L-rhamnose operon regulatory protein	up	1.00769	0.0110486
ybbO	SL1344_0498	564417..565187	-	256	oxidoreductase	up	1.00758	0.0109011
SL1344_4467	SL1344_4467	4815954..4816415	+	153	PTS transport system, IIB component	up	1.00741	0.010646
shdA	SL1344_2474	2625306..2631425	-	2039	host colonisation factor (ShdA)	up	1.00734	0.0105476
SL1344_2383	SL1344_2383	2531046..2531204	-	52	hypothetical protein	up	1.0073	0.0104883
SL1344_3201	SL1344_3201	3417093..3417461	+	122	hypothetical protein	up	1.00717	0.0103019
yliB	SL1344_0825	919266..920804	+	512	putative ABC transporter periplasmic binding protein	up	1.00708	0.010181
glyQ	SL1344_3621	3863164..3864075	-	303	glycine-tRNA synthetase, alpha subunit	up	1.00707	0.0101649
topB	SL1344_1233	1333510..1335459	+	649	DNA topoisomerase III	up	1.00705	0.0101378
SL1344_3097	SL1344_3097	3303097..3304281	-	394	arylsulfatase regulator	up	1.00704	0.0101213
speC	SL1344_3089	3293476..3295611	-	711	ornithine decarboxylase, constitutive	up	1.0069	0.00992357
purT	SL1344_1817	1933232..1934410	+	392	phosphoribosylglycinamide formyltransferase 2	up	1.00665	0.00955793
smg	SL1344_3371	3596717..3597190	-	157	hypothetical protein	up	1.00658	0.00946602
SL1344_0977	SL1344_0977	1081040..1081726	+	228	Tail Protein	up	1.00642	0.00923183
SL1344_4136	SL1344_4136	4443481..4444113	-	210	putative bacteriophage protein	up	1.00637	0.00916372
SL1344_2546	SL1344_2546	2726717..2728186	+	489	leucine rich hypothetical protein	up	1.00634	0.00911242
SL1344_3542	SL1344_3542	3766164..3767807	+	547	methyl-accepting chemotaxis citrate transducer	up	1.00613	0.00881352
frdD	SL1344_4277	4603060..4603419	-	119	fumarate reductase complex subunit D; membrane anchor polypeptide	up	1.00612	0.00879907
SL1344_0329	SL1344_0329	377051..377323	-	90	hypothetical protein	up	1.00607	0.00873653
SL1344_1394	SL1344_1394	1493233..1494273	+	346	putative oxidoreductase	up	1.00606	0.00870924
cbiP	SL1344_1995	2097397..2098917	-	506	putative cobyric acid synthase	up	1.006	0.00863622
SL1344_2103	SL1344_2103	2212000..2213241	+	413	putative efflux system protein	up	1.00599	0.00861772
rstB	SL1344_1402	1503258..1504559	-	433	two component sensor kinase	up	1.00599	0.00861608
SL1344_3334	SL1344_3334	3550650..3550916	+	88	hypothetical protein	up	1.00578	0.0083126
creC	SL1344_4516	4865700..4866926	+	408	two-component sensor kinase	up	1.00573	0.00824365
SL1344_2597A	SL1344_2597A	2774306..2775415	+	369	bacteriophage protein	up	1.0057	0.00819406
SL1344_1597	SL1344_1597	1716546..1717103	-	185	putative thiol peroxidase	up	1.00568	0.00817417
SL1344_1025	SL1344_1025	1130590..1131168	-	192	hypothetical protein	up	1.00566	0.00814269
SL1344_3497	SL1344_3497	3715262..3716596	+	444	putative MFS family membrane transport protein	up	1.00558	0.00802529
csgA	SL1344_1081	1187770..1188225	+	151	major curlin subunit	up	1.00547	0.00786942
asmA	SL1344_2097	2202707..2204563	-	618	putative outer membrane assembly protein	up	1.00521	0.00749451
pth	SL1344_1711	1837970..1838554	+	194	Peptidyl-tRNA hydrolase	up	1.00519	0.00746692
ribB	SL1344_3168	3378556..3379209	-	217	3,4-dihydroxy-2-butanone 4-phosphate synthase	up	1.00501	0.00721181
SL1344_0202	SL1344_0202	236260..237099	+	279	hypothetical protein	up	1.00487	0.0070139
SL1344_0934	SL1344_0934	1044264..1044911	+	215	hypothetical protein	up	1.00483	0.00695205
SL1344_1570	SL1344_1570	1687323..1688123	-	266	hypothetical protein	up	1.00483	0.00694998
spvA	SL1344_P1_0067	62925..63692	+	768	Salmonella plasmid virulence outer membrane protein	up	1.0048	0.00691196
dcuC	SL1344_0615	689879..691132	-	417	C4-dicarboxylate anaerobic carrier	up	1.00471	0.00678207
osmC	SL1344_1493	1601090..1601521	-	143	osmotically inducible protein C	up	1.00458	0.00659355
pilL	SL1344_P2_0095	80672..81739	-	1068	lipoprotein	up	1.00454	0.00653141
sitB	SL1344_2842	3029861..3030682	+	273	Iron transport protein, ATP-binding component	up	1.00442	0.0063626
SL1344_3199	SL1344_3199	3415899..3416561	+	220	hypothetical protein	up	1.00441	0.00635186
prkB	SL1344_3431	3635451..3636320	+	289	phosphoribulokinase	up	1.00383	0.00550966
SL1344_0965A	SL1344_0965A	1071458..1071793	+	111	Gifsy-2 bacteriophage holin	up	1.00381	0.00548992
SL1344_1475	SL1344_1475	1579493..1581001	-	502	putative monooxygenase	up	1.00348	0.00500861
yhjO	SL1344_3584	3822167..3824791	-	874	putative polysaccharide biosynthesis protein catalytic subunit	up	1.00346	0.00498808
SL1344_0601	SL1344_0601	676025..676792	+	255	molybdopterin-containing oxidoreductase membrane anchor subunit	up	1.00281	0.00404673
rnhB	SL1344_0231	268924..269520	+	198	ribonuclease HII	up	1.00271	0.0039066
rfc	SL1344_1266	1366940..1368163	-	407	O-antigen polymerase	up	1.0027	0.00389029
SL1344_1915	SL1344_1915	2027311..2029023	-	570	hypothetical protein	up	1.00264	0.00380235
yegB	SL1344_2106	2219441..2220853	+	470	putative transporter protein	up	1.00262	0.00377615
SL1344_0829	SL1344_0829	924346..924729	+	127	hypothetical protein	up	1.00261	0.00376349
SL1344_0972	SL1344_0972	1077233..1079314	+	693	ATP Dependent clp Protease	up	1.00252	0.00363215
SL1344_2374	SL1344_2374	2519936..2520934	+	332	putative ion-channel protein	up	1.00247	0.00356144
pstB	SL1344_3821	4082051..4082824	-	257	phosphate transport ATP-binding protein	up	1.00226	0.00325186
hycH	SL1344_2826	3014744..3015154	-	136	formate hydrogenlyase maturation protein	up	1.00224	0.00323262
mdoG	SL1344_1087	1192559..1194094	+	511	Glucans biosynthesis protein G	up	1.00221	0.00318437
SL1344_3041	SL1344_3041	3247469..3248215	-	248	hypothetical protein	up	1.00213	0.00307497
SL1344_3537	SL1344_3537	3761669..3762265	+	198	hypothetical protein	up	1.00213	0.00307497
traF	SL1344_P2_0078	66651..67853	-	1203	conjugal transfer protein	up	1.00198	0.00285026
SL1344_2595	SL1344_2595	2770178..2770384	-	68	bacteriophage protein	up	1.00155	0.00223373
ybiP	SL1344_0809	899373..900953	-	526	hypothetical protein	up	1.00138	0.00199533
safB	SL1344_0296	342307..343020	+	237	atypical fimbria chaperone	up	1.00134	0.00193571
sciE	SL1344_0264	309104..309928	-	274	hypothetical protein	up	1.0012	0.00172309
SL1344_1094	SL1344_1094	1201001..1201576	-	191	hypothetical protein	up	1.00116	0.0016686
ybiK	SL1344_0823	916410..917351	+	313	putative L-asparaginase	up	1.00105	0.00152004
rfaG	SL1344_3688	3938052..3939176	-	374	lipopolysaccharide core biosynthesis protein	up	1.0008	0.00114933
SL1344_0748	SL1344_0748	834750..835526	+	258	ABC transporter ATP-binding protein	up	1.00076	0.00109992
rplL	SL1344_4091	4386556..4386921	+	121	50S ribosomal protein L7/L12	up	1.00053	0.000758109
SL1344_3230	SL1344_3230	3447534..3448805	+	423	putative sugar kinase	up	1.00052	0.000749064
SL1344_3354	SL1344_3354	3573454..3573696	+	80	hypothetical protein	up	1.00051	0.000736493
fliQ	SL1344_1909	2023641..2023910	+	89	flagellar biosynthetic protein FliQ	up	1.0003	0.000427364
SL1344_0742	SL1344_0742	827806..829074	+	422	putative cation transporter	up	1.00022	0.000316058
SL1344_3513	SL1344_3513	3737959..3738906	+	315	putative kinase/transcriptional regulatory protein	up	1.0001	0.000141772
aroP	SL1344_0150	173384..174757	-	457	aromatic amino acid transport protein AroP	up	0.999954	-6.69184e-05
phoE	SL1344_0316	364458..365510	-	350	outer membrane pore protein E	up	0.999947	-7.64665e-05
SL1344_1173	SL1344_1173	1279602..1280063	-	153	putative mutT family protein	up	0.999928	-0.000104196
SL1344_0029	SL1344_0029	32116..32445	+	109	hypothetical protein	up	0.999742	-0.000372854
aer	SL1344_3190	3403460..3404980	-	506	aerotaxis receptor protein	up	0.999617	-0.000553346
SL1344_1684	SL1344_1684	1805792..1806805	-	337	putative regulatory protein	up	0.999566	-0.000625987
B. 2664 downregulated genes
speG	SL1344_1432	1537564..1538124	-	186	spermidine N1-acetyltransferase	Down	-95.5109	-6.57759
smvA	SL1344_1505	1613663..1615150	-	495	methyl viologen resistance protein SmvA	Down	-7.38764	-2.88511
pyrE	SL1344_3699	3947273..3947914	-	213	orotate phosphoribosyltransferase	Down	-2.30795	-1.20661
citD2	SL1344_0060	69713..70006	+	97	citrate lyase acyl carrier protein	Down	-2.05986	-1.04255
SL1344_1504	SL1344_1504	1613198..1613638	+	146	hypothetical protein	Down	-1.98937	-0.992308
fliC	SL1344_1888	2005226..2006713	-	495	flagellin	Down	-1.96781	-0.976591
SL1344_1558	SL1344_1558	1675676..1675951	-	91	hypothetical protein	Down	-1.91686	-0.938747
ompD	SL1344_1503	1611987..1613114	+	375	outer membrane protein	Down	-1.89885	-0.925128
soxS	SL1344_4201	4525262..4525585	-	107	regulatory protein SoxS	Down	-1.89065	-0.918881
lppA	SL1344_1311	1416231..1416467	-	78	major outer membrane lipoprotein	Down	-1.78214	-0.833615
SL1344_1506	SL1344_1506	1615267..1615845	+	192	putative regulatory protein	Down	-1.76617	-0.820627
gtrB	SL1344_0548	615925..616851	-	308	bactoprenol glucosyl transferase	Down	-1.76402	-0.818871
pndC	SL1344_P2_0053	41782..42066	+	285	counter protein for PndA	Down	-1.75624	-0.812492
pyrL	SL1344_4392	4725524..4725625	-	33	pyrBI operon leader peptide	Down	-1.74463	-0.802919
ndk	SL1344_2488	2657786..2658217	-	143	nucleoside diphosphate kinase	Down	-1.70418	-0.769078
rtcA	SL1344_3485	3701862..3702881	-	339	rna 3'-terminal phosphate cyclase	Down	-1.6957	-0.761885
adhC	SL1344_1557	1674526..1675644	-	372	alcohol dehydrogenase class III	Down	-1.68603	-0.753628
hslT	SL1344_3776	4031229..4031648	-	139	heat shock protein A	Down	-1.68319	-0.7512
SL1344_1966	SL1344_1966	2071339..2072049	-	236	bacteriophage protein	Down	-1.67778	-0.746557
rpsT	SL1344_0044	52280..52543	-	87	30S ribosomal protein S20	Down	-1.67149	-0.741135
SL1344_1878	SL1344_1878	1996935..1997159	+	74	hypothetical protein	Down	-1.65551	-0.727275
nrdE	SL1344_2792	2975058..2977202	+	714	ribonucleoside-diphosphate reductase 2 alpha chain	Down	-1.6533	-0.725346
prgI	SL1344_2853	3038651..3038893	-	80	type III secretion system apparatus	Down	-1.64566	-0.71867
rpmG	SL1344_3693	3943352..3943519	-	55	50S ribosomal protein L33	Down	-1.63197	-0.706618
stpA	SL1344_2783	2969801..2970202	-	133	DNA-binding protein StpA	Down	-1.63166	-0.706341
stbA	SL1344_P2_0021	15468..16442	+	975	plasmid stability protein	Down	-1.62135	-0.6972
wcaK	SL1344_2078	2180374..2181654	-	426	colanic acid biosynthesis protein	Down	-1.61855	-0.694701
stbB	SL1344_P2_0022	16446..16838	+	393	plasmid stability protein	Down	-1.61843	-0.694597
rpmJ2	SL1344_0463	526106..526246	+	46	putative 50s ribosomal protein L36 (second copy)	Down	-1.61203	-0.688876
rpmE2	SL1344_0462	525840..526100	+	86	putative 50s ribosomal protein L31 (second copy)	Down	-1.61197	-0.688824
fadB	SL1344_3936	4210855..4213044	-	729	large (alpha) subunit of the fatty acid-oxidizing multienzyme complex	Down	-1.60865	-0.685851
SL1344_1978	SL1344_1978	2081235..2081525	+	96	putative bacteriophage integrase	Down	-1.60657	-0.683984
cheW	SL1344_1855	1974221..1974724	-	167	purine binding chemotaxis protein	Down	-1.60653	-0.683944
[truncated: 2,631 more rows]
